# Supplementary material for: Genome-scale identification of transcription factors that mediate an inflammatory network during breast cellular transformation
Source: Nat Commun. 2018 May 25;9:2068. doi: 10.1038/s41467-018-04406-2 (PMC5970197; doi:10.1038/s41467-018-04406-2)
Supplement: Supplementary file 4 — Supplementary Data 1 [file 41467_2018_4406_MOESM4_ESM.xlsx]

## Sheet: Sheet1
Supplementary Data 1. List of superenhancers identified using H3K27ac ChIP-seq data during cell transformation.
#For columns D, E and F, 1: the superenhancer is detected in the sample; 0: the superenhancer is not detected in the sample
chrom	start	end	TAM00hr	TAM02hr	TAM24hr	OVERLAP_GENES	PROXIMAL_GENES	CLOSEST_GENE
chr1	109358719	109391403	1	0	0	AKNAD1	LOC642864,GPSM2	AKNAD1
chr1	110500552	110547982	1	1	0	AHCYL1	CSF1,FAM40A	AHCYL1
chr1	11844351	11868096	0	0	1	CLCN6,MTHFR	NPPA,AGTRAP	MTHFR
chr1	121478453	121485434	1	1	1			EMBP1
chr1	1239724	1285322	0	1	1	CPSF3L,PUSL1,GLTPD1,DVL1,ACAP3,TAS1R3	SCNN1D,UBE2J2,AURKAIP1,MXRA8,LOC148413,CCNL2	GLTPD1
chr1	13909352	13956043	1	1	1	PDPN	PDPN	PDPN
chr1	143989087	144030570	1	1	0	SRGAP2P2		SRGAP2P2
chr1	144906900	144944212	1	1	1	PDE4DIP		PDE4DIP
chr1	144980972	145061034	1	1	1	PDE4DIP	PDE4DIP,SEC22B	PDE4DIP
chr1	145083191	145140187	1	1	1	SEC22B	PDE4DIP	SEC22B
chr1	145426239	145478644	1	1	1	TXNIP,ANKRD34A,POLR3GL,LIX1L	PEX11B,RBM8A,HFE2,GNRHR2,ITGA10	TXNIP
chr1	145506464	145545535	1	1	1	PEX11B,RBM8A,ITGA10,GNRHR2	POLR3GL,PIAS3,ANKRD35,LIX1L,ANKRD34A,NUDT17	ITGA10
chr1	150521023	150603193	1	1	1	ADAMTSL4,MCL1,ENSA,MIR4257	ENSA,MCL1,ECM1	MCL1
chr1	151019740	151044323	0	0	1	BNIPL,C1orf56,MLLT11,CDC42SE1,GABPB2	FAM63A,PRUNE,CDC42SE1	CDC42SE1
chr1	151161325	151175100	0	1	0	PIP5K1A,VPS72	TNFAIP8L2,LYSMD1,TMOD4,SCNM1,SEMA6C,PIP5K1A	PIP5K1A
chr1	151940768	151977367	1	1	1	S100A10	S100A11	S100A10
chr1	151995754	152025154	1	1	1	S100A11	TCHHL1,S100A10	S100A11
chr1	152126362	152165534	1	1	0	RPTN	TCHH,HRNR	RPTN
chr1	153327977	153371086	1	1	1	S100A9,S100A8,S100A12	S100A7L2,PGLYRP3,S100A7A,PGLYRP4	S100A12
chr1	153478354	153546515	1	1	1	S100A3,S100A4,S100A6,S100A2,S100A5	S100A7,S100A14,S100A16	S100A5
chr1	153578838	153608497	1	1	1	S100A13,S100A14,S100A1,S100A16,C1orf77	S100A2,NPR1,ILF2,SNAPIN	S100A14
chr1	153917352	153964456	1	1	1	RAB13,DENND4B,JTB,CRTC2,CREB3L4,RPS27,SLC39A1	GATAD2B	CREB3L4
chr1	154375547	154407172	1	1	1	IL6R	IL6R	IL6R
chr1	154932928	155037173	1	1	1	EFNA4,DCST2,SHC1,ADAM15,FLAD1,MIR4258,PYGO2,LENEP,DCST1,CKS1B,ZBTB7B	ADAM15,EFNA3,EFNA4,PBXIP1,DCST1,PMVK,SHC1	ZBTB7B
chr1	155075396	155113256	1	1	1	DPM3,SLC50A1,EFNA1	EFNA1,EFNA3,EFNA4,TRIM46,MUC1,KRTCAP2,SLC50A1	EFNA1
chr1	155144820	155179711	0	1	1	MTX1,KRTCAP2,TRIM46,MUC1,MIR92B,THBS3	GBA,DPM3,GBAP1,MUC1,EFNA1,FAM189B,SLC50A1	MUC1
chr1	155929092	155955631	1	1	1	ARHGEF2	ARHGEF2,SCARNA4,SSR2,RIT1,RXFP4,SNORA42,KIAA0907	ARHGEF2
chr1	156066298	156100792	1	1	1	LMNA	ROBLD3,RAB25,SEMA4A,UBQLN4,MEX3A	LMNA
chr1	156425641	156437125	1	1	0	MEF2D	C1orf61,MIR9-1	C1orf61
chr1	156459001	156488509	1	1	1	MEF2D		MEF2D
chr1	156696913	156739214	1	1	1	MRPL24,HDGF,ISG20L2,PRCC,C1orf66	SH2D2A,NES,C1orf66,NTRK1,CRABP2	HDGF
chr1	157962033	158009907	1	1	1	KIRREL		KIRREL
chr1	159550715	159572195	1	1	0	APCS	OR10J5	APCS
chr1	159716686	159753050	1	1	1	DUSP23	FCRL6,SLAMF8,CRP	DUSP23
chr1	159816216	159861451	1	1	1	C1orf204,VSIG8,CCDC19	TAGLN2,FCRL6,SLAMF8	VSIG8
chr1	161041900	161104306	1	1	1	DEDD,PFDN2,PVRL4,NIT1,KLHDC9	ARHGAP30,KLHDC9,TSTD1,USP21,PPOX,B4GALT3,USF1,DEDD,UFC1	KLHDC9
chr1	16111907	16130835	0	1	0	FBLIM1	UQCRHL,FBLIM1,TMEM82,SPEN,SLC25A34,FLJ37453	UQCRHL
chr1	161345992	161373126	0	0	1		C1orf192	C1orf192
chr1	161695089	161720756	0	0	1	DUSP12,FCRLB	FCRLA,RPL31P11,ATF6	DUSP12
chr1	162316454	162361659	1	1	1	NOS1AP,C1orf226,C1orf111	SH2D1B,MIR556	NOS1AP
chr1	162506403	162535100	1	1	1	UAP1	UHMK1	UAP1
chr1	16465070	16517632	1	1	1	EPHA2	ARHGEF19,C1orf89	EPHA2
chr1	167510259	167544764	1	0	0	CREG1	CD247	CREG1
chr1	167756123	167772560	1	1	0	MPZL1		MPZL1
chr1	180468656	180509890	1	1	1	ACBD6		ACBD6
chr1	181045895	181130829	1	1	1	IER5	MR1	IER5
chr1	182110015	182189267	1	1	1			ZNF648
chr1	183104458	183183976	1	1	1	LAMC1,LAMC2		LAMC2
chr1	183197298	183254085	1	1	1	NMNAT2,LAMC2		NMNAT2
chr1	184566107	184606178	1	0	0	C1orf21		EDEM3
chr1	192775474	192804444	0	0	1	RGS2		RGS2
chr1	192859291	192882682	1	1	1			RGS2
chr1	200588634	200653735	1	1	1	DDX59,KIF14		DDX59
chr1	200858999	200886743	1	1	1	C1orf106	GPR25	C1orf106
chr1	201220875	201332695	1	1	1	TNNT2,PKP1	TNNT2,LAD1,PKP1	PKP1
chr1	201417522	201477742	1	1	1	PHLDA3,CSRP1	CSRP1,RPS10P7,TNNI1,LAD1	PHLDA3
chr1	201678747	201686596	1	0	1	NAV1	NAV1	NAV1
chr1	201707925	201735260	1	1	1	NAV1	MIR1231	NAV1
chr1	202542457	202569392	0	1	0	SYT2,PPP1R12B		PPP1R12B
chr1	203591300	203666953	1	1	1	ATP2B4	SNORA77,ATP2B4	ATP2B4
chr1	204248627	204297009	1	1	1	PLEKHA6	LOC127841	PLEKHA6
chr1	204375635	204419412	1	1	1	PPP1R15B,PIK3C2B	PLEKHA6,LOC127841	PPP1R15B
chr1	205242860	205294667	1	1	1	NUAK2	TMCC2,KLHDC8A	NUAK2
chr1	205875740	205922571	1	1	1	SLC26A9	SLC26A9	SLC26A9
chr1	206845435	206899741	1	1	1	MAPKAPK2	DYRK3,IL10	MAPKAPK2
chr1	206998198	207084548	1	1	1	FAIM3,IL24,IL19,IL20	FAIM3,IL24,PIGR	IL20
chr1	207170933	207227181	1	1	1	PFKFB2,C1orf116,YOD1	FCAMR,C4BPB	C1orf116
chr1	207970993	208024393	1	1	1	LOC148696,MIR29C,MIR29B2	CD46	LOC148696
chr1	208337754	208418305	1	1	1	PLXNA2		PLXNA2
chr1	20901993	20941662	1	1	0	CDA	DDOST,PINK1,FAM43B	CDA
chr1	209525904	209612395	1	1	1	MIR205,LOC642587		LOC642587
chr1	209819363	209866397	1	1	1	LAMB3,G0S2,HSD11B1	MIR4260,HSD11B1	G0S2
chr1	209975266	210020138	1	1	1	IRF6,C1orf107	TRAF3IP3,C1orf74	C1orf107
chr1	210034224	210071762	1	0	0		SYT14,C1orf107	C1orf107
chr1	211749441	211828639	1	1	1	SLC30A1	NEK2	SLC30A1
chr1	2120431	2188912	1	1	1	C1orf86,LOC100128003,SKI		SKI
chr1	212872216	212904277	0	0	1	NSL1,BATF3		BATF3
chr1	214576109	214668772	1	1	1	PTPN14		PTPN14
chr1	214719844	214758557	1	1	1	PTPN14	CENPF	PTPN14
chr1	21605601	21672578	1	0	0	ECE1		ECE1
chr1	218542870	218572265	1	1	1	TGFB2		TGFB2
chr1	218625502	218675237	1	1	1			TGFB2
chr1	218877074	218887746	1	0	0			TGFB2
chr1	221996695	222076751	1	1	1			DUSP10
chr1	223886173	223936848	1	1	1	CAPN2	CAPN8	CAPN2
chr1	224668465	224695125	1	1	1		WDR26	WDR26
chr1	225836788	225846814	0	1	0	ENAH		ENAH
chr1	225919704	225967242	1	1	1	SRP9	EPHX1	SRP9
chr1	225997855	226023509	1	1	0	EPHX1	TMEM63A,SRP9	EPHX1
chr1	228319062	228355327	1	1	1	GUK1,C1orf69,GJC2	ARF1,MIR3620,MRPL55,OBSCN,C1orf35	GJC2
chr1	229353138	229409073	1	1	1	RAB4A	SPHAR	RAB4A
chr1	230202165	230291244	1	1	1	GALNT2		GALNT2
chr1	231935303	231980520	1	1	1	TSNAX-DISC1,DISC1,DISC2		DISC2
chr1	232836513	232859929	1	1	1			KIAA1383
chr1	233240351	233253425	1	1	1	PCNXL2		C1orf57
chr1	234632604	234705621	1	1	1		TARBP1,IRF2BP2	TARBP1
chr1	234723776	234769761	1	1	1	IRF2BP2,NCRNA00184		IRF2BP2
chr1	23489341	23526410	0	1	0	HTR1D,LUZP1	LUZP1	LUZP1
chr1	235092642	235153976	1	1	1			SNORA14B
chr1	236064358	236112303	1	1	1		MIR1537,LYST	LYST
chr1	23693319	23731760	1	1	0	C1orf213,ZNF436,TCEA3	HNRNPR	ZNF436
chr1	23879747	23924236	1	1	1	ID3	E2F2,MDS2	ID3
chr1	241849310	241882803	1	1	0	WDR64	OPN3	WDR64
chr1	242358431	242393460	1	0	0	PLD5		MAP1LC3C
chr1	243407510	243433492	0	0	1	SDCCAG8,CEP170	CEP170	SDCCAG8
chr1	244374007	244405308	1	0	0			C1orf100
chr1	244435183	244469775	1	0	0		C1orf100	C1orf100
chr1	244482545	244548530	1	1	1	C1orf100		C1orf100
chr1	24609542	24652550	1	1	1	GRHL3		GRHL3
chr1	24687207	24720871	1	0	1	C1orf201,GRHL3	GRHL3,NIPAL3	C1orf201
chr1	247093020	247116721	1	1	1	AHCTF1		AHCTF1
chr1	249118566	249168417	1	1	1	MIR3124,ZNF672,SH3BP5L,ZNF692	PGBD2	ZNF692
chr1	26184846	26233508	1	1	0	MIR3917,STMN1,C1orf135,PAQR7	FAM54B,LOC646471	PAQR7
chr1	27173714	27195130	1	1	1	SFN,ZDHHC18	GPN2,GPATCH3,NR0B2	SFN
chr1	27319754	27339313	1	1	1	TRNP1,FAM46B	C1orf172	TRNP1
chr1	28831315	28846200	1	1	0	RCC1,SNHG3	TRNAU1AP,SNHG3	RCC1
chr1	30180450	30186798	0	0	1			PTPRU
chr1	31255376	31274677	1	1	1		LAPTM5	LAPTM5
chr1	32396459	32424721	1	1	1	PTP4A2	PTP4A2	PTP4A2
chr1	33206109	33265038	1	1	1	YARS,KIAA1522	KIAA1522,SYNC,S100PBP	KIAA1522
chr1	33790468	33816764	1	1	1	PHC2,MIR3605		MIR3605
chr1	35218227	35250754	1	1	1	GJB5,GJB4,GJB3	GJA4	GJB4
chr1	3596536	3638168	0	1	0	TP73	KIAA0495,CCDC27,WDR8	TP73
chr1	36599420	36639925	1	1	1	MAP7D1,TRAPPC3	ADPRHL2,COL8A2,TEKT2	MAP7D1
chr1	37912391	37954618	1	1	1	ZC3H12A	MEAF6	ZC3H12A
chr1	39555407	39671389	1	1	1	MACF1		MACF1
chr1	40386746	40448339	1	1	1	MFSD2A	TRIT1,MYCL1	MFSD2A
chr1	41325916	41368844	1	1	1	CITED4		CITED4
chr1	43399863	43434752	1	1	1	FLJ32224,SLC2A1		FLJ32224
chr1	45010751	45042973	1	1	0	RNF220		TMEM53
chr1	45258496	45286591	1	1	1	BTBD19,PTCH2,PLK3,TCTEX1D4	SNORD55,BEST4,SNORD46,SNORD38A,PTCH2,SNORD38B,RPS8	TCTEX1D4
chr1	46633952	46689211	1	1	1	POMGNT1,C1orf190,TSPAN1	PIK3R3,RAD54L	POMGNT1
chr1	53121331	53144363	1	1	1	FAM159A	ZYG11B,C1orf163	C1orf163
chr1	59035716	59060851	0	1	0	TACSTD2	OMA1	TACSTD2
chr1	59346975	59410838	1	1	1	LOC100131060		LOC100131060
chr1	6530844	6557479	0	0	1	PLEKHG5	MIR4252,TNFRSF25,ESPN	PLEKHG5
chr1	65881290	65898192	1	1	1	LEPR,LEPROT,DNAJC6		LEPROT
chr1	68176091	68224530	1	1	1	GNG12	GADD45A	GADD45A
chr1	8061075	8158421	1	1	1	ERRFI1	PARK7	ERRFI1
chr1	8179565	8302471	1	1	1			SLC45A1
chr1	8929542	8972329	1	1	1	ENO1	CA6	ENO1
chr1	92263625	92367145	1	1	1	TGFBR3	BRDT	TGFBR3
chr1	9350471	9382486	0	0	1	SPSB1		SPSB1
chr1	94128183	94172183	1	1	1	BCAR3		BCAR3
chr1	94201651	94249020	1	1	1			BCAR3
chr1	94264229	94284655	1	0	1		MIR760	MIR760
chr1	95061720	95124147	1	1	1			F3
chr1	98359250	98387495	1	0	0	DPYD		DPYD
chr10	101535146	101549910	1	1	1	ABCC2	CUTC,COX15	ABCC2
chr10	102104548	102135703	1	1	1	NCRNA00263,SCD	PKD2L1	NCRNA00263
chr10	104385570	104408332	1	1	1	SUFU,TRIM8		TRIM8
chr10	104503721	104548181	1	1	1	C10orf26	ARL3,SFXN2,CYP17A1	C10orf26
chr10	105609061	105679238	1	1	1	OBFC1,SH3PXD2A	SLK	SH3PXD2A
chr10	106058789	106110074	1	1	1	ITPRIP,GSTO2	CCDC147,GSTO1,GSTO2	ITPRIP
chr10	108257911	108276505	1	1	1			SORCS1
chr10	108316527	108337166	1	0	1	SORCS1		SORCS1
chr10	111644173	111692198	1	0	0	XPNPEP1	XPNPEP1	XPNPEP1
chr10	112151666	112178119	1	0	0			DUSP5
chr10	113980416	113996524	1	1	0		TECTB,GPAM	GPAM
chr10	114092149	114142407	1	0	0	ACSL5,GUCY2GP	TECTB	GUCY2GP
chr10	114801240	114868510	1	1	1	TCF7L2		TCF7L2
chr10	11914288	11959222	1	1	1		C10orf47	C10orf47
chr10	121410174	121447964	1	1	1	BAG3	INPP5F	BAG3
chr10	123811447	123902832	1	1	1	TACC2	TACC2	TACC2
chr10	124248829	124271062	1	1	0	HTRA1	DMBT1,ARMS2	HTRA1
chr10	135067525	135123187	1	0	1	ZNF511,TUBGCP2,ADAM8	UTF1,PRAP1,MIR202,C10orf125,CALY,VENTX	ADAM8
chr10	17241097	17273255	1	0	0	VIM,TRDMT1		VIM
chr10	21307294	21338726	1	1	1	NEBL		C10orf113
chr10	21643368	21662709	1	1	0			MIR1915
chr10	30214060	30291684	1	1	1			KIAA1462
chr10	3131899	3152338	1	1	0	PFKP		PFKP
chr10	33227249	33296861	1	1	1	ITGB1	ITGB1	ITGB1
chr10	33526452	33564567	1	0	0	NRP1		NRP1
chr10	3782485	3830406	1	1	1	KLF6	KLF6	KLF6
chr10	3847302	3872741	1	1	0		KLF6	KLF6
chr10	42355039	42409967	1	1	1			LOC441666
chr10	42527238	42539900	1	0	0			LOC441666
chr10	42596704	42601284	1	1	1			LOC441666
chr10	4700965	4747703	1	1	1	LOC338588,LOC100216001		LOC100216001
chr10	5324278	5341622	0	0	1			UCN3
chr10	54195841	54216037	1	0	0			DKK1
chr10	5565771	5609349	1	1	0	CALML3	CALML5	CALML3
chr10	5625328	5678074	1	1	1		C10orf18,ASB13	ASB13
chr10	60191261	60201232	1	1	0		TFAM	TFAM
chr10	6761110	6824665	1	1	1			LOC439949
chr10	69833252	69867157	1	0	0	HERC4	MYPN	HERC4
chr10	71075492	71138269	1	1	1	HK1	TACR2,HK1	HK1
chr10	71928527	71958559	1	1	1	SAR1A	TYSND1,AIFM2,SAR1A,PPA1	SAR1A
chr10	73716077	73739374	0	1	1	CHST3		CHST3
chr10	73974807	74097599	1	1	1	ASCC1,DDIT4,DNAJB12,ANAPC16	ASCC1,DNAJB12	DDIT4
chr10	75646066	75701055	1	1	1	C10orf55,PLAU	CAMK2G	PLAU
chr10	76947517	77014625	1	1	1	VDAC2,COMTD1	VDAC2	VDAC2
chr10	79603780	79687728	1	1	1	LOC100128292,DLG5		DLG5
chr10	81914015	81968623	1	1	1	ANXA11	ANXA11,PLAC9	ANXA11
chr10	82212497	82270248	1	1	1	TSPAN14	C10orf58,SH2D4B	TSPAN14
chr10	91926965	91988570	1	0	1			KIF20B
chr10	93347458	93377783	1	0	0	LOC100188947	PPP1R3C	LOC100188947
chr10	95194533	95242532	1	1	1	MYOF	CEP55,MYOF	MYOF
chr10	99329142	99372288	0	1	0	ANKRD2,DHDPSL,C10orf62,UBTD1	MORN4,DHDPSL,PI4K2A	C10orf62
chr10	99442708	99498441	1	1	1	ZFYVE27,AVPI1,MARVELD1,LOC100270710	MORN4,PI4K2A,SFRP5,ZFYVE27	MARVELD1
chr11	102165439	102191824	1	1	0	BIRC3	BIRC2	BIRC3
chr11	107690601	107731027	1	1	1	SLC35F2		SLC35F2
chr11	110044558	110072134	1	1	1			ZC3H12C
chr11	111781324	111833749	1	0	0	DIXDC1,C11orf52,HSPB2,CRYAB	DIXDC1,ALG9,FDXACB1,C11orf1	DIXDC1
chr11	113997159	114091261	1	1	1	ZBTB16		ZBTB16
chr11	114148192	114183927	1	1	1	NNMT		NNMT
chr11	118478324	118506781	1	1	0	PHLDB1	ARCN1,PHLDB1,TREH,IFT46	PHLDB1
chr11	118777958	118801378	1	1	1	BCL9L	CXCR5,UPK2,FOXR1	BCL9L
chr11	119550095	119575280	1	1	1	PVRL1		PVRL1
chr11	11995588	12021260	1	0	0	DKK3		DKK3
chr11	12063180	12115019	1	1	1		MICAL2,DKK3	MICAL2
chr11	12177977	12213472	1	1	1	MICAL2		MICAL2
chr11	122026503	122081994	1	1	1	LOC399959	MIR100,MIRLET7A2,BLID	LOC399959
chr11	122982039	123071048	1	1	1	ASAM	HSPA8	ASAM
chr11	12694932	12730019	1	0	0	TEAD1		TEAD1
chr11	128349945	128394141	1	0	0	ETS1		ETS1
chr11	15117377	15151823	1	1	1	INSC	CALCB	INSC
chr11	18327251	18352063	1	1	0	HPS5,GTF2H1	SAA1	HPS5
chr11	18402392	18418937	1	1	1	LDHA	LDHC,LDHA	LDHA
chr11	1844781	1868001	1	1	1	TNNI2,SYT8	LSP1,MIR4298	SYT8
chr11	1883343	1902635	0	0	1	LSP1	TNNI2,SYT8,MIR4298,TNNT3	LSP1
chr11	19680738	19745797	1	1	1	NAV2,LOC100126784	NAV2	NAV2
chr11	19998122	20083170	1	1	1	NAV2		NAV2
chr11	28835224	28885743	1	1	1			METT5D1
chr11	305229	327736	0	1	1	IFITM3,IFITM2,IFITM1	ATHL1,B4GALNT4,IFITM5,NLRP6	IFITM1
chr11	33709695	33760440	1	1	1	CD59,C11orf91	CD59,FBXO3	CD59
chr11	34653276	34680521	1	1	0	EHF		EHF
chr11	34768439	34781253	1	0	0			EHF
chr11	35159675	35200267	1	1	1	CD44	CD44	CD44
chr11	35913299	35967492	1	1	0	LDLRAD3		LDLRAD3
chr11	57043475	57104137	1	1	1	SSRP1,TNKS1BP1	P2RX3,APLNR,PRG3	TNKS1BP1
chr11	61721866	61822044	1	1	1	FTH1,BEST1	RAB3IL1	FTH1
chr11	62305385	62342550	1	1	1	AHNAK,EEF1G,TUT1	ROM1,MTA2,B3GAT3,EML3	AHNAK
chr11	63992688	64053989	1	1	1	TRPT1,GPR137,FKBP2,VEGFB,PLCB3,DNAJC4,NUDT22,PPP1R14B,BAD	PRDX5,FERMT3,ESRRA,C11orf20,KCNK4,TRMT112,PLCB3,STIP1,TRPT1	PLCB3
chr11	64070805	64127328	1	1	1	PRDX5,C11orf20,RPS6KA4,TRMT112,CCDC88B,ESRRA	PRDX5,BAD,GPR137,KCNK4,MIR1237	CCDC88B
chr11	64601746	64647402	1	1	1	CDC42BPG,EHD1	ATG2A,MEN1,MAP4K2,PPP2R5B,MIR194-2,MIR192	CDC42BPG
chr11	65046735	65085239	1	1	1	CDC42EP2,POLA2	DPF2,TIGD3	CDC42EP2
chr11	65183737	65196204	1	1	1	NEAT1	FRMD8,SLC25A45,MIR612	NEAT1
chr11	65237540	65277463	1	1	1	MALAT1	NEAT1,MIR612,SCYL1,LTBP3	MALAT1
chr11	65655280	65688521	1	1	1	FOSL1,CCDC85B,FIBP,C11orf68,DRAP1	CTSW,EFEMP2,SART1,TSGA10IP,CFL1,MUS81	FOSL1
chr11	66079422	66115653	1	1	1	CD248,BRMS1,B3GNT1,RIN1	BRMS1,RAB1B,SLC29A2,TMEM151A,YIF1A,CNIH2	RIN1
chr11	66723909	66754298	1	1	0	C11orf86,PC	PC,SYT12	C11orf86
chr11	67770787	67808313	1	1	1	TCIRG1,ALDH3B1,NDUFS8,UNC93B1	TCIRG1	NDUFS8
chr11	73967226	74000415	1	0	1	P4HA3		P4HA3
chr11	74380691	74414023	1	1	1	CHRDL2	RNF169	CHRDL2
chr11	76473699	76542586	1	1	1	TSKU	ACER3,GUCY2E	TSKU
chr11	795199	847491	1	1	1	SNORA52,SLC25A22,TSPAN4,CD151,EFCAB4A,LRDD,POLR2L,PNPLA2,RPLP2	CD151,TALDO1,CEND1,PDDC1	PNPLA2
chr11	8828414	8862453	0	1	1	ST5		ST5
chr11	92731898	92767339	0	0	1		MTNR1B	MTNR1B
chr11	95887183	95903900	0	0	1	MAML2		MIR1260B
chr11	95919332	96012642	1	1	1	MAML2		MIR1260B
chr11	96035486	96076383	1	1	0	MIR1260B,MAML2	JRKL,CCDC82	MIR1260B
chr12	109206182	109252505	1	1	1	SSH1	DAO	SSH1
chr12	110968994	111021127	1	1	1	PPTC7,RAD9B	VPS29,TCTN1	PPTC7
chr12	113621154	113686284	1	1	1	TPCN1,C12orf52,DDX54,IQCD	DDX54,RASAL1,CCDC42B	IQCD
chr12	120661883	120703535	1	1	1	PXN	GCN1L1,SIRT4,RPLP0	PXN
chr12	122218660	122252029	1	1	1	LOC338799,TMEM120B,RHOF,SETD1B	HPD	RHOF
chr12	124851956	124878626	0	1	1	NCOR2		FAM101A
chr12	125388561	125426110	1	1	1	UBC	SCARB1,DHX37	UBC
chr12	13022973	13056880	1	1	1	RPL13AP20,GPRC5A	GPRC5D,MIR614	GPRC5A
chr12	15337712	15383762	1	1	1	RERG	RERG	RERG
chr12	29859964	29951102	1	1	1	TMTC1		TMTC1
chr12	30945142	30951247	0	0	1		CAPRIN2	CAPRIN2
chr12	32575200	32609041	1	0	0		FGD4	FGD4
chr12	33043605	33076339	1	0	0	PKP2		PKP2
chr12	45608285	45669359	1	1	1	ANO6,PLEKHA9	RNY5,ANO6	ANO6
chr12	46761175	46799625	1	1	1	SLC38A2		SLC38A2
chr12	46820434	46850334	1	1	1			SLC38A2
chr12	46865994	46889379	1	0	0			SLC38A2
chr12	46939228	46958444	1	1	0			SLC38A2
chr12	47604865	47644631	1	0	1	LOC100233209,FAM113B		LOC100233209
chr12	47658321	47674967	1	1	0		LOC100233209,FAM113B	LOC100233209
chr12	48200870	48231461	1	1	1	HDAC7	RAPGEF3,SLC48A1,HDAC7	HDAC7
chr12	48250588	48299618	1	1	1	VDR	VDR,HDAC7	VDR
chr12	51155807	51185624	1	1	0	ATF1		ATF1
chr12	52533970	52643461	1	1	1	KRT80,LOC283404,KRT7	KRT81	KRT80
chr12	52670453	52682805	1	1	1	KRT81	KRT86,KRT7,KRT83	KRT81
chr12	52884968	52895425	1	1	1	KRT6A	KRT6C,KRT6B,KRT5	KRT6A
chr12	52909549	52922083	1	1	1	KRT5	KRT6C,KRT6A,KRT71,KRT74	KRT5
chr12	53439886	53448857	1	1	1	LOC283335,TENC1	SPRYD3,SOAT2,IGFBP6,EIF4B	TENC1
chr12	54393141	54427835	1	1	1	HOXC6,HOXC5,MIR615,HOXC4,HOXC9,HOXC8	MIR196A2,HOTAIR,HOXC10,LOC100240735,HOXC12,HOXC4,HOXC11,FLJ12825	HOXC6
chr12	54804101	54827513	1	1	1	ITGA5	ZNF385A,GTSF1,GPR84	ITGA5
chr12	57471583	57507013	1	1	1	NAB2,STAT6,TMEM194A	MYO1A,LRP1,STAT6	NAB2
chr12	57541271	57572547	1	0	0	LRP1	STAT6,MIR1228,NXPH4	MIR1228
chr12	59433054	59480831	1	0	0			LRIG3
chr12	6420007	6453068	1	1	1	PLEKHG6,TNFRSF1A	SCNN1A,LTBR	PLEKHG6
chr12	64281681	64326161	1	1	0	SRGAP1		SRGAP1
chr12	64552071	64582432	1	0	0		C12orf66	C12orf66
chr12	6470422	6495769	1	1	1	LTBR,SCNN1A	TNFRSF1A,PLEKHG6	SCNN1A
chr12	65980848	66006360	1	0	0			HMGA2
chr12	66020288	66067667	1	1	1			HMGA2
chr12	66216328	66227223	1	0	1	HMGA2,RPSAP52		RPSAP52
chr12	6640838	6662228	0	0	1	GAPDH,NCAPD2,IFFO1	IFFO1,MRPL51,NOP2,SCARNA11,SCARNA10	GAPDH
chr12	76411218	76427129	1	0	1	PHLDA1		PHLDA1
chr12	94170037	94208363	1	1	1	CRADD		CRADD
chr12	95591218	95614170	1	1	1	FGD6,VEZT		FGD6
chr12	96587065	96632882	1	1	1	ELK3		ELK3
chr12	96791792	96823962	1	0	0	CDK17		CDK17
chr13	106783392	106812734	1	1	1			LOC728192
chr13	109885565	109926563	1	1	0			IRS2
chr13	110743830	110791489	1	0	1			COL4A1
chr13	114827207	114845006	0	1	1	RASA3		RASA3
chr13	29282265	29329451	0	1	1	SLC46A3	POMP	SLC46A3
chr13	33761610	33860948	1	1	1	STARD13	STARD13	STARD13
chr13	40630799	40645139	1	1	1			FLJ42392
chr13	40667143	40747388	1	1	1		FLJ42392	FLJ42392
chr13	40790880	40825983	1	1	1	FLJ42392		FLJ42392
chr13	43565984	43583525	0	1	0	EPSTI1	DNAJC15,EPSTI1	EPSTI1
chr13	44870623	44899333	1	1	1		SERP2	SERP2
chr13	45284299	45334814	1	0	0			TSC22D1
chr13	52199127	52221781	1	1	1	WDFY2		WDFY2
chr13	73987407	74009028	1	0	1			KLF5
chr13	81033856	81052553	1	0	0			SPRY2
chr13	93869764	93916575	1	0	0	GPC6		GPC6
chr13	97906145	97956387	1	1	1	MBNL2	MBNL2	MBNL2
chr14	102721391	102787095	1	1	1	ZNF839,RAGE	TECPR2,CINP	RAGE
chr14	102975130	103073698	1	1	1	RCOR1,MIR4309,ANKRD9		MIR4309
chr14	103522338	103542041	0	0	1	CDC42BPB	C14orf73	CDC42BPB
chr14	103966793	104030069	0	1	0	TRMT61A,C14orf153,MARK3,BAG5,CKB		TRMT61A
chr14	105143409	105162360	1	1	1	INF2	ADSSL1	INF2
chr14	105431446	105453046	1	1	1	AHNAK2,C14orf79	PLD4,CDCA4	AHNAK2
chr14	23291490	23322820	0	0	1	MRPL52,MMP14	SLC7A7,LRP10,REM2	MMP14
chr14	23442357	23452870	1	1	0	JUB	PRMT5,C14orf93,HAUS4	JUB
chr14	24681356	24789905	1	1	1	DHRS1,LTB4R2,LTB4R,RABGGTA,GMPR2,C14orf21,NEDD8,CHMP4A,MDP1,ADCY4,CIDEB,TINF2,TGM1	IPO4,REC8,GMPR2,LTB4R2,RIPK3,NFATC4,TSSK4,TM9SF1,ADCY4	TGM1
chr14	32458485	32499185	1	1	1		C14orf128,ARHGAP5	C14orf128
chr14	35801311	35812386	0	1	0		PSMA6	PSMA6
chr14	35832114	35891526	1	1	1	NFKBIA		NFKBIA
chr14	50464489	50513114	1	1	1	C14orf182	C14orf183	C14orf182
chr14	51848048	51866984	1	0	1			FRMD6
chr14	51998489	52019707	1	0	0	FRMD6		FRMD6
chr14	55567078	55597692	1	1	1	LGALS3	LGALS3,MAPK1IP1L	LGALS3
chr14	61928776	62055543	1	1	1	PRKCH		HIF1A
chr14	64519367	64587430	1	1	1	SYNE2		SYNE2
chr14	65110917	65196879	1	1	1	PLEKHG3		PLEKHG3
chr14	65676835	65726198	1	0	1			MAX
chr14	68924901	68944704	1	1	1	RAD51L1		ZFP36L1
chr14	68971742	69048340	1	1	1	RAD51L1		ZFP36L1
chr14	69141412	69175454	1	1	1			ZFP36L1
chr14	69250611	69263990	1	1	1	C14orf181,ZFP36L1		ZFP36L1
chr14	69404207	69426001	1	1	1	ACTN1		ACTN1
chr14	74179333	74275016	1	1	1	C14orf43,PNMA1	PTGR2	C14orf43
chr14	75014593	75055282	1	1	1	LTBP2		LTBP2
chr14	75077354	75089648	1	1	1	LTBP2		LTBP2
chr14	75684695	75726841	1	1	1		FOS,TMED10	FOS
chr14	75740325	75770285	1	1	1	FOS		FOS
chr14	77403430	77429142	1	1	1			C14orf4
chr14	77491479	77520659	1	1	1	C14orf4	KIAA1737	C14orf4
chr14	93498849	93519212	1	1	1	ITPK1	ITPK1-AS1	ITPK1-AS1
chr14	94837695	94879419	0	1	1	SERPINA1	SERPINA6,SERPINA11,SERPINA1	SERPINA1
chr14	95059612	95081873	1	1	1	SERPINA3	SERPINA4,SERPINA5,SERPINA13	SERPINA3
chr15	101243402	101274497	1	0	0			ASB7
chr15	31651927	31693182	1	1	1	KLF13		KLF13
chr15	39464480	39499123	1	1	1		C15orf54	C15orf54
chr15	41046573	41100489	1	1	1	ZFYVE19,GCHFR,C15orf62,DNAJC17,FAM82A2	SPINT1,PPP1R14D	C15orf62
chr15	41153050	41201942	0	0	1	VPS18,RHOV	SPINT1,CHAC1,DLL4,PPP1R14D	VPS18
chr15	42280851	42352012	0	1	1	PLA2G4E	PLA2G4D,EHD4	PLA2G4E
chr15	45922592	45942885	1	1	1	SQRDL	PLDN	SQRDL
chr15	50123328	50169928	1	1	1	ATP8B4		DTWD1
chr15	52359118	52397073	1	1	1		BCL2L10,MAPK6	BCL2L10
chr15	56186242	56210183	1	0	0	NEDD4		NEDD4
chr15	59454492	59469101	1	0	0	MYO1E,MIR2116	LDHAL6B	MIR2116
chr15	59549277	59607613	1	0	1	MYO1E		LDHAL6B
chr15	60653309	60720079	1	1	1	ANXA2,NARG2	ANXA2	ANXA2
chr15	67315459	67443966	1	1	1	SMAD3	SMAD3	SMAD3
chr15	68546943	68580930	1	1	0	FEM1B	CALML4,CLN6	FEM1B
chr15	71565843	71591476	1	1	1	THSD4		THSD4
chr15	72444949	72531907	1	1	1	GRAMD2,PKM2	PKM2,SENP8,MYO9A,PARP6	GRAMD2
chr15	74265452	74290483	1	1	1	PML,STOML1	LOXL1,PML	STOML1
chr15	75912290	75997512	1	1	1	IMP3,SNX33,CSPG4,SNUPN	DNM1P35,PTPN9,ODF3L1	SNX33
chr15	83940605	83996634	1	1	1	BNC1		BNC1
chr15	89630152	89667705	1	1	0	ABHD2		ABHD2
chr15	90351351	90395309	1	1	1	C15orf38-AP3S2,ANPEP,AP3S2	MESP2	ANPEP
chr15	90541603	90562064	0	0	1	ZNF710		ZNF710
chr15	90701045	90758182	1	1	1	SEMA4B	C15orf58,TTLL13,CIB1	SEMA4B
chr15	90930827	90965304	1	0	0	IQGAP1	ZNF774,GABARAPL3	IQGAP1
chr15	93340661	93377086	1	1	1		LOC100507217,ASB9P1	ASB9P1
chr15	93411285	93467145	1	1	1	LOC100507217,CHD2,MIR3175		CHD2
chr15	99394593	99457956	1	1	1	IGF1R		PGPEP1L
chr15	99954515	100027718	1	1	1			MEF2A
chr16	1728257	1757778	0	1	0	MAPK8IP3,HN1L	MAPK8IP3,MIR3177	MAPK8IP3
chr16	19106874	19152562	1	0	0	ITPRIPL2	COQ7,ITPRIPL2,SYT17	ITPRIPL2
chr16	1979182	2098694	1	1	1	SNORA64,SNORA10,NTHL1,NOXO1,SLC9A3R2,SNORA78,RNF151,SYNGR3,RPS2,NDUFB10,TBL3,SEPX1,NPW,RPL3L,GFER,ZNF598,TSC2,SNHG9	TSC2,NCRNA00254,NOXO1,HS3ST6,MIR1225	SYNGR3
chr16	20908206	20931240	1	1	1	LYRM1,DCUN1D3		LYRM1
chr16	21609331	21652770	0	0	1	IGSF6,METTL9	OTOA	METTL9
chr16	23256616	23314283	1	1	1	SCNN1B		SCNN1B
chr16	27295299	27343453	1	1	1	FLJ21408,IL4R	NSMCE1	IL4R
chr16	2801215	2829209	1	1	1	LOC100128788,SRRM2,TCEB2	PRSS33,PRSS41,PRSS27,PRSS21,LOC100128788	TCEB2
chr16	29801001	29837480	1	1	1	PRRT2,KIF22,MVP,MAZ,C16orf53	ZG16,LOC440356,C16orf54,CDIPT	MAZ
chr16	46385826	46452930	1	1	1			ANKRD26P1
chr16	53112207	53134795	1	1	1	CHD9		CHD9
chr16	54099802	54121653	1	0	0	FTO		IRX3
chr16	56637647	56693052	1	1	1	MT1E,MT1DP,MT1L,MT1JP,MT1F,MT1A,MT2A,MT1B,MT1M	MT4,MT3,MT1IP,MT1G,MT1X,MT1H	MT1M
chr16	57834186	57870368	1	1	1	KIFC3	KIFC3	KIFC3
chr16	57923252	57975243	0	0	1	CNGB1	CNGB1,TEPP	CNGB1
chr16	66535783	66559401	1	0	0	TK2	CKLF,CMTM1,TK2	TK2
chr16	67192684	67283196	1	1	1	LRRC29,TMEM208,NOL3,E2F4,MIR328,ELMO3,TRADD,EXOC3L,HSF4,SLC9A5,FHOD1,KIAA0895L,FBXL8	B3GNT9,PLEKHG4,C16orf70	MIR328
chr16	68666123	68710746	1	1	1	CDH3		CDH3
chr16	70714949	70752934	1	1	1	VAC14,MTSS1L	LOC100130894	MTSS1L
chr16	73004244	73034586	0	1	0	ZFHX3		ZFHX3
chr16	73079839	73118953	1	1	1	ZFHX3	HTA	ZFHX3
chr16	75497053	75551327	0	0	1	TMEM170A,CHST6	TMEM231,CFDP1,CHST5,GABARAPL2	CHST6
chr16	76809279	76840876	1	1	0			MON1B
chr16	82087314	82108215	1	1	1	HSD17B2	SDR42E1	HSD17B2
chr16	82657755	82690478	1	1	1	CDH13		CDH13
chr16	85017810	85045782	1	1	1	ZDHHC7	KIAA0513	ZDHHC7
chr16	85383499	85431409	1	1	0			LOC400548
chr16	86693378	86711251	1	0	0			FOXL1
chr16	87784796	87905358	1	1	1	SLC7A5,KLHDC4	LOC100129637,KLHDC4	KLHDC4
chr16	8922101	8980798	0	1	1	CARHSP1,PMM2	TMEM186	CARHSP1
chr17	14638814	14658246	0	0	1			CDRT7
chr17	1612434	1697280	1	1	1	WDR81,SMYD4,TLCD2,MIR22,SERPINF1,SERPINF2,C17orf91	PRPF8,WDR81,SERPINF2,RPA1,C17orf91	SERPINF2
chr17	16913264	16977714	1	1	1	MPRIP	TNFRSF13B	MPRIP
chr17	17584668	17656981	1	1	1	RAI1	SMCR5	RAI1
chr17	17722081	17759105	1	1	1	SREBF1,TOM1L2	MIR33B,SMCR5	SREBF1
chr17	19606240	19661496	1	1	1	ALDH3A1,SLC47A2		SLC47A2
chr17	2295795	2327315	0	0	1	METT10D,LOC284009,MNT		LOC284009
chr17	27037545	27077093	1	1	1	SNORD42B,TLCD1,RPL23A,SNORD4A,NEK8,SNORD4B,TRAF4,RAB34,SNORD42A,PROCA1	RAB34,SUPT6H,SDF2	NEK8
chr17	29875856	29924925	1	1	1	MIR365-2,MIR193A		MIR365-2
chr17	34094340	34137677	1	1	1	TAF15,MMP28	GAS2L2,RASL10B,C17orf50	MMP28
chr17	37353099	37402511	1	1	1	CACNB1,RPL19,STAC2	PLXDC1,ARL5C	STAC2
chr17	38170181	38183696	1	1	1	MED24,CSF3	SNORD124,PSMD3,THRA,CSF3	CSF3
chr17	38465447	38506402	1	1	1	RARA	RARA,CDC6,GJD3	RARA
chr17	38626606	38718000	1	1	1	TNS4,CCR7	IGFBP4	TNS4
chr17	39801032	39847046	1	1	1	EIF1	HAP1,KRT42P,GAST,KRT16,KRT17	EIF1
chr17	39927536	39970793	1	1	0	FKBP10,JUP,LEPREL4	HAP1,JUP,NT5C3L,KLHL10	JUP
chr17	40538700	40582483	0	1	1	STAT3,PTRF	ATP6V0A1	PTRF
chr17	41464711	41562267	1	1	1	ARL4D,LOC100130581,MIR2117,DHX8		MIR2117
chr17	42199399	42245858	1	1	0	C17orf53,HDAC5	UBTF,TMUB2,C17orf65,ATXN7L3,ASB16	C17orf53
chr17	42611064	42635183	0	1	0	FZD2	GPATCH8	FZD2
chr17	42975919	42997463	0	1	1	GFAP,CCDC103,EFTUD2	C1QL1,KIF18B,EFTUD2	GFAP
chr17	43016965	43059962	0	1	0	C1QL1,KIF18B	GFAP,CCDC103,EFTUD2	C1QL1
chr17	43198841	43255881	1	1	1	HEXIM2,HEXIM1,PLCD3,ACBD4	FMNL1	HEXIM1
chr17	4735954	4786357	1	1	1	MINK1	PSMB6,VMO1,C17orf107,PLD2,CHRNE,GP1BA,MINK1,GLTPD2	MINK1
chr17	48104073	48146099	1	1	1	ITGA3	DLX3,PDK2	ITGA3
chr17	48736485	48798064	1	1	1	ABCC3,ANKRD40,LUC7L3	C17orf73,LUC7L3	ANKRD40
chr17	55270459	55295091	1	0	0		MSI2	MSI2
chr17	55926774	56005268	1	1	1	CUEDC1,MRPS23		CUEDC1
chr17	57829182	57867679	1	1	1	TMEM49	PTRH2	TMEM49
chr17	57884287	57949032	1	1	1	TUBD1,MIR21,TMEM49	RPS6KB1,TUBD1	MIR21
chr17	60853603	60904699	1	1	1	MARCH10,MIR548W		2016-03-10
chr17	60934105	60973598	0	0	1	MIR548W	2016-03-10	2016-03-10
chr17	62151033	62208199	0	0	1	ERN1	SNORA76,SNORD104	ERN1
chr17	62388739	62410739	1	1	1	PECAM1	TEX2	PECAM1
chr17	65239693	65260084	1	1	0	HELZ		HELZ
chr17	70581784	70618875	0	0	1	LOC100499467,FLJ26484		LOC100499467
chr17	70676081	70716995	1	1	1	SLC39A11	FLJ26484	FLJ26484
chr17	7122616	7167186	1	1	1	MIR324,DLG4,CLDN7,C17orf81,CTDNEP1,GABARAP,PHF23,ACADVL,DVL2	ACADVL,DLG4,ASGR1,YBX2,CLDN7,EIF5A,C17orf81,SLC2A4	GABARAP
chr17	71273356	71309303	1	1	1	CDC42EP4	C17orf80,FAM104A,CPSF4L	CDC42EP4
chr17	72412767	72453133	0	0	1	GPRC5C	GPR142,CD300A	GPRC5C
chr17	73073533	73128595	1	1	1	ARMC7,SLC16A5,NT5C	ATP5H,HN1,KCTD2	ARMC7
chr17	73663475	73722239	1	1	1	SAP30BP,ITGB4	GALK1,RECQL5,LOC643008,LOC100130933	ITGB4
chr17	73840053	73875256	0	1	1	WBP2,UNC13D,TRIM47	TRIM65,MRPL38	WBP2
chr17	7451667	7495128	1	1	1	SNORA48,TNFSF13,CD68,EIF4A1,TNFSF12,TNFSF12-TNFSF13,SNORD10,SNORA67,SOX15,FXR2,MPDU1,SENP3	TNFSF13,MPDU1,SAT2,SHBG	EIF4A1
chr17	74519443	74559346	1	1	1	SNORD1C,SNORD1B,PRCD,SNORD1A,CYGB	ST6GALNAC2,RHBDF2	PRCD
chr17	75274336	75289660	1	1	1	2016-09-09	2016-09-09	2016-09-09
chr17	76273780	76410456	1	1	1	SOCS3,PGS1	LOC283999	SOCS3
chr17	77004010	77038654	1	1	1	C1QTNF1,CANT1	C1QTNF1,LGALS3BP,ENGASE	C1QTNF1
chr17	78666680	78700728	1	0	1	RPTOR		RPTOR
chr17	79009369	79072283	1	1	1	BAIAP2	MIR1250,MIR657,FLJ90757,CHMP6,MIR3065,MIR338	BAIAP2
chr17	7908498	7946163	1	0	1	ALOX15B,GUCY2D	ALOX12B,ALOX15B,MIR4314	ALOX15B
chr17	79518427	79546171	0	1	0	NPLOC4,C17orf70	FSCN2,C17orf70,ACTG1	C17orf70
chr17	80161538	80206237	1	1	1	SLC16A3,CCDC57,CSNK1D	CSNK1D	SLC16A3
chr17	80224609	80261782	1	1	1	CSNK1D	SLC16A3,SECTM1,CSNK1D,CD7	CSNK1D
chr17	80449474	80496637	1	1	0	FOXK2	NARF,C17orf62	FOXK2
chr17	8053498	8096408	1	1	1	TMEM107,PER1,MIR3676,C17orf59,VAMP2	C17orf44,HES7,ALOXE3,AURKB	TMEM107
chr17_gl000205_random	83832	112291	1	1	0		MGC70870	MGC70870
chr18	18510916	18520330	1	0	0			ROCK1
chr18	20393804	20438884	1	1	0			RBBP8
chr18	21402096	21468488	1	1	1	LAMA3		LAMA3
chr18	29928329	29966886	1	1	0	FAM59A		FAM59A
chr18	33754439	33771471	0	0	1	MOCOS,ELP2	SLC39A6	MOCOS
chr18	3446021	3459579	1	1	1	TGIF1		TGIF1
chr18	3591314	3607374	1	1	1	FLJ35776,DLGAP1		FLJ35776
chr18	46356261	46375922	1	0	1	KIAA0427		SMAD7
chr18	46448610	46488594	1	1	1	SMAD7		SMAD7
chr18	51772256	51797404	1	0	0	POLI	SNORA37,MBD2	POLI
chr18	55549297	55626232	0	1	1			ATP8B1
chr18	57363089	57420320	1	1	0	CCBE1		CCBE1
chr18	61075526	61124411	1	1	1	VPS4B	KDSR,SERPINB5	VPS4B
chr18	61307277	61353326	0	0	1	SERPINB4,SERPINB3	SERPINB11	SERPINB3
chr18	7411066	7421787	1	1	1			PTPRM
chr18	7902181	7926123	1	0	0	PTPRM		PTPRM
chr18	9641576	9686172	0	0	1		PPP4R1,RAB31	RAB31
chr18	9707858	9787732	1	1	1	RAB31		RAB31
chr18	9805799	9877879	1	1	1	RAB31	TXNDC2,VAPA	TXNDC2
chr19	11193777	11211313	1	1	1	LDLR	LDLR	LDLR
chr19	1123655	1136507	0	0	1	SBNO2	GPX4,POLR2E	SBNO2
chr19	11246838	11281432	1	1	1	KANK2,SPC24	LDLR	SPC24
chr19	1150416	1217836	1	1	1	SBNO2,STK11	SBNO2,ATP5D,C19orf26,MIDN,GPX4	SBNO2
chr19	1241759	1276859	1	1	1	C19orf23,CIRBP,C19orf24,ATP5D,MIDN	ATP5D,STK11,C19orf26,EFNA2	CIRBP
chr19	12885124	12918241	1	1	1	PRDX2,RNASEH2A,JUNB,HOOK2	ASNA1,RTBDN,C19orf43,MAST1,BEST2	JUNB
chr19	13259789	13284623	1	1	1	STX10,IER2	TRMT1,NACC1,LYL1	IER2
chr19	13945601	13973728	1	1	1	LOC284454,MIR24-2,MIR23A,MIR27A	MIR181C,ZSWIM4,MIR181D,CC2D1A,NANOS3,C19orf57	MIR23A
chr19	14604951	14683085	1	1	1	GIPC1,MIR639,TECR,DNAJB1,NDUFB7	GIPC1,CLEC17A,LOC100130932,PTGER1	TECR
chr19	15358402	15412799	1	1	1	BRD4	NOTCH3,EPHX3	BRD4
chr19	17402291	17494985	1	1	1	PLVAP,GTPBP3,ABHD8,DDA1,MRPL34,ANO8	BST2,ANKLE1,C19orf62,USHBP1,NR2F6,GTPBP3,FAM125A	GTPBP3
chr19	1847041	1908578	0	0	1	SCAMP4,REXO1,FAM108A1,ADAT3,KLF16	C19orf34,ATP8B3,CSNK1G2,LOC100288123,MIR1909	FAM108A1
chr19	18473931	18511219	1	1	1	LRRC25,GDF15,PGPEP1,MIR3189	LSM4,ISYNA1,SSBP4	GDF15
chr19	2014677	2063126	1	1	1	MKNK2,BTBD2	MOBKL2A,IZUMO4	MKNK2
chr19	2080994	2096643	1	0	1	MOBKL2A	IZUMO4,MKNK2	MOBKL2A
chr19	2454677	2504419	0	1	1	LMNB2,GADD45B	TIMM13	GADD45B
chr19	2521962	2551342	1	1	1	GNG7	GADD45B	GADD45B
chr19	27731802	27740963	1	1	1			LOC148189
chr19	3134509	3187988	1	1	1	S1PR4,GNA15,NCLN	GNA11,CELF5	S1PR4
chr19	3333050	3405092	1	1	1	NFIC		NFIC
chr19	36604108	36642771	0	1	1	TBCB,POLR2I,COX7A1,CAPNS1	CAPNS1	CAPNS1
chr19	38456314	38508504	1	1	1	SIPA1L3		SIPA1L3
chr19	39127867	39191473	1	1	1	ACTN4	EIF3K,CAPN12,MAP4K1	ACTN4
chr19	39880680	39905148	1	1	1	PLEKHG2,ZFP36,PAF1,MED29	SAMD4B,SUPT5H,RPS16	ZFP36
chr19	4050773	4078210	0	1	1	ZBTB7A	PIAS4,MAP2K2	ZBTB7A
chr19	40909646	40951124	1	1	1	SERTAD1,SERTAD3,PRX	SPTBN4,PRX,BLVRB,HIPK4	SERTAD1
chr19	41218346	41242007	1	1	1	ITPKC,ADCK4	MIA,C19orf54,SNRPA,RAB4B,NUMBL	ITPKC
chr19	41856907	41918154	1	1	1	TGFB1,TMEM91,BCKDHA,EXOSC5,B9D2	ATP5SL,C19orf69,B3GNT8,CCDC97	TMEM91
chr19	42745698	42789917	1	1	1	GSK3A,CIC,ERF	MEGF8,PAFAH1B3,PRR19,TMEM145,DEDD2,ZNF526	ERF
chr19	44241789	44304580	1	1	1	C19orf61,LYPD5,KCNN4	ZNF283,IRGC	KCNN4
chr19	45226928	45283099	1	1	1	CBLC,BCL3	CEACAM16,CBLC,BCAM	BCL3
chr19	45902618	46019101	1	1	1	CD3EAP,PPP1R13L,PPM1N,ERCC1,FOSB,VASP,RTN2	FOSB,ERCC2,ERCC1	FOSB
chr19	46774524	46809170	1	1	1	HIF3A	IGFL1,PPP5C	HIF3A
chr19	47283833	47300273	0	1	0	SLC1A5	FKRP,STRN4,SNAR-E	SLC1A5
chr19	47729227	47762623	0	0	1	BBC3,MIR3191,CCDC9,MIR3190	BBC3,PRR24	BBC3
chr19	48100773	48172763	1	1	1	GLTSCR1	EHD2,ZNF541	GLTSCR1
chr19	48216508	48249678	1	1	1	GLTSCR2,EHD2	SNORD23,SEPW1	GLTSCR2
chr19	54691983	54715282	0	0	1	TSEN34,MBOAT7,RPS9	TMC4,LILRA6,LENG1,LILRB5,MBOAT7,LILRB3	RPS9
chr19	6055227	6110481	1	1	0	RFX2	RFX2,ACSBG2	RFX2
chr19	6575023	6616854	1	0	0	CD70	TNFSF9	CD70
chr19	6719160	6746424	1	1	1	TRIP10,GPR108,C3	VAV1,SH2D3A,TNFSF14	GPR108
chr19	8419131	8433819	0	0	1	ANGPTL4	CD320,ANGPTL4,RAB11B,NDUFA7,MARCH2,KANK3,RPS28	ANGPTL4
chr2	101728226	101745427	1	0	0	TBC1D8		TBC1D8
chr2	102573430	102605302	1	1	1		IL1R2	IL1R2
chr2	102640637	102683729	0	0	1	IL1R2		IL1R2
chr2	10523690	10554194	1	1	1	HPCAL1	ODC1,SNORA80B	SNORA80B
chr2	106011583	106073691	1	1	1	FHL2		FHL2
chr2	109784744	109803682	0	1	0	SH3RF3	MIR4265,LOC100287216	MIR4265
chr2	109853881	109862058	1	0	0	SH3RF3		MIR4266
chr2	109933274	109967704	1	1	1	SH3RF3	MIR4266	MIR4266
chr2	110853304	110884162	1	0	1	NPHP1,MALL	MIR4267	MALL
chr2	112374016	112426935	1	0	1			LOC541471
chr2	113378382	113407244	1	1	1	FLJ42351,SLC20A1	CHCHD5	FLJ42351
chr2	113538720	113599279	1	1	1	IL1B,IL1A	CKAP2L	IL1B
chr2	119973463	120014593	1	1	1	STEAP3	STEAP3	STEAP3
chr2	121928655	121979074	1	1	1	TFCP2L1		TFCP2L1
chr2	122229992	122264684	1	0	0	CLASP1	RNU4ATAC	RNU4ATAC
chr2	12426467	12467146	1	0	0			TRIB2
chr2	127821045	127865487	1	1	1	BIN1	BIN1	BIN1
chr2	131554780	131597126	1	1	1		FAM123C	FAM123C
chr2	143611614	143639198	1	1	1	KYNU	KYNU	KYNU
chr2	151321199	151353843	1	1	1	RND3		RND3
chr2	153261947	153330993	1	1	1	FMNL2		FMNL2
chr2	158026116	158041245	1	0	0			GALNT5
chr2	161053283	161108408	1	1	1	ITGB6		ITGB6
chr2	161224748	161268546	1	1	1	RBMS1		RBMS1
chr2	163077408	163118937	1	1	1	FAP		FAP
chr2	1705200	1749471	1	0	0	PXDN		PXDN
chr2	173058703	173129277	1	1	1			DLX2
chr2	173291459	173330514	1	1	1	ITGA6	ITGA6	ITGA6
chr2	173982974	174030838	1	1	1	ZAK		ZAK
chr2	178104691	178148841	1	1	1	NFE2L2,MIR3128,LOC100130691	HNRNPA3,NFE2L2	NFE2L2
chr2	188391227	188419760	1	1	1	TFPI		TFPI
chr2	191437713	191477329	1	0	0		TMEM194B,NAB1	NAB1
chr2	192030181	192085369	1	1	1		MYO1B,STAT4	STAT4
chr2	192434422	192523690	1	1	1		OBFC2A	OBFC2A
chr2	201618965	201678043	1	1	1	AOX2P,BZW1		BZW1
chr2	201979581	201996575	1	1	1	CFLAR	FAM126B,NDUFB3	CFLAR
chr2	20404613	20437293	1	1	1	SDC1		SDC1
chr2	204513875	204556371	1	1	1		CD28	CD28
chr2	20681794	20742770	0	1	1		RHOB	RHOB
chr2	20776501	20851655	1	1	1	HS1BP3	GDF7	HS1BP3
chr2	207997165	208032506	1	0	0	KLF7	MIR2355	KLF7
chr2	208099878	208126652	1	1	1			KLF7
chr2	208174623	208204342	1	1	1			KLF7
chr2	219133917	219165620	0	1	1	PNKD,AAMP,TMBIM1	GPBAR1,PNKD	TMBIM1
chr2	219260299	219272351	0	0	1	SLC11A1,CTDSP1,MIR26B	C2orf62,VIL1	MIR26B
chr2	220134451	220160015	0	1	0	TUBA4B,PTPRN,MIR153-1,DNAJB2	ANKZF1,GLB1L,STK16,ATG9A,RESP18,TUBA4A	DNAJB2
chr2	224559549	224573037	1	0	0			SCG2
chr2	228229056	228282885	1	1	1	TM4SF20	MFF	TM4SF20
chr2	228651854	228687793	1	1	1	CCL20	CCL20,WDR69	CCL20
chr2	228703842	228754890	1	1	1	WDR69	CCL20	WDR69
chr2	230132677	230181011	1	1	1	PID1	PID1	PID1
chr2	230195608	230232376	1	1	1	DNER		PID1
chr2	230265756	230320860	1	1	1	DNER		PID1
chr2	231528337	231587391	1	1	1	CAB39	CAB39	CAB39
chr2	231621628	231663606	1	1	1	CAB39	CAB39	CAB39
chr2	234321178	234339228	1	1	1	DGKD		DGKD
chr2	235858777	235912108	1	1	1	SH3BP4		SH3BP4
chr2	237993636	238009276	1	1	1	COPS8		COPS8
chr2	238025960	238055116	1	0	1		COPS8	COPS8
chr2	238329954	238351072	1	0	1		MLPH,COL6A3	COL6A3
chr2	238363877	238411844	1	1	1	MLPH	COL6A3	MLPH
chr2	238770603	238809103	1	1	1	RAMP1		RAMP1
chr2	240187217	240202478	0	0	1	HDAC4	MIR4269	MIR4269
chr2	241899365	241950474	1	1	1	SNED1,LOC200772		SNED1
chr2	25093164	25109088	0	1	1	ADCY3		ADCY3
chr2	27926883	28000354	1	1	1	MRPL33	SLC4A1AP,SUPT7L,MRPL33	MRPL33
chr2	28560051	28632945	1	1	1	BRE,FOSL2		FOSL2
chr2	28656406	28675457	1	1	1		PLB1,FOSL2	FOSL2
chr2	30388281	30440659	0	1	1		LBH,YPEL5	LBH
chr2	31600886	31654237	1	0	0	XDH		XDH
chr2	33335041	33386698	1	1	1	LTBP1		LTBP1
chr2	33433952	33470272	0	0	1	LTBP1		LTBP1
chr2	36581942	36605878	1	1	0	CRIM1		CRIM1
chr2	38301925	38344025	1	0	0	CYP1B1	C2orf58	CYP1B1
chr2	38395993	38408053	1	0	0	C2orf58		C2orf58
chr2	39731149	39775067	1	0	0			MAP4K3
chr2	43236129	43317534	1	1	1			ZFP36L2
chr2	43352806	43412817	1	1	1		LOC100129726,ZFP36L2	ZFP36L2
chr2	43426438	43457356	1	1	1	ZFP36L2,LOC100129726		ZFP36L2
chr2	45394727	45418131	1	1	1	UNQ6975		UNQ6975
chr2	46523555	46564676	1	1	1	EPAS1		EPAS1
chr2	47071611	47087783	0	1	1	LOC100134259	LOC388948	LOC100134259
chr2	47166411	47214526	1	1	1	MCFD2,TTC7A	MCFD2	MCFD2
chr2	54783670	54861906	1	1	1	SPTBN1	RPL23AP32	SPTBN1
chr2	55985091	56011259	1	1	0			PNPT1
chr2	56053952	56130590	1	1	1	EFEMP1	EFEMP1	EFEMP1
chr2	65056966	65092821	0	1	1			LOC400958
chr2	75061250	75122757	1	1	1	HK2		HK2
chr2	85107452	85154516	1	1	1	TMSB10,C2orf89	KCMF1	TMSB10
chr2	85168714	85200744	1	0	0	KCMF1	TMSB10	KCMF1
chr2	85636275	85704793	1	1	1	CAPG,SH2D6		SH2D6
chr2	85874857	85909887	1	1	1	USP39,SFTPB	SFTPB,GNLY,TMEM150A,C2orf68	SFTPB
chr2	85927595	85942041	1	1	1		ATOH8,SFTPB,GNLY	GNLY
chr2	89833216	89879981	1	0	0			ANKRD36BP2
chr2	91759240	91822004	1	1	1		LOC654342	LOC654342
chr2	92267577	92326070	1	1	1			ACTR3BP2
chr2	9370603	9402114	1	1	1	ASAP2	ASAP2	ASAP2
chr2	9910611	9963068	0	1	1		TAF1B	TAF1B
chr20	10561451	10618756	1	1	1	C20orf94,JAG1		JAG1
chr20	1300932	1318616	0	0	1	SDCBP2	SDCBP2	SDCBP2
chr20	1446741	1486668	0	1	0	NSFL1C,SIRPB2		SIRPB2
chr20	17811693	17831953	1	1	1			SNORD17
chr20	19937080	19976021	1	1	1	RIN2	NAA20	NAA20
chr20	22353478	22372348	1	0	0		LOC284788	LOC284788
chr20	23115141	23146989	1	1	1		CD93,LOC200261	LOC200261
chr20	25203009	25238215	1	1	1	PYGB,ENTPD6		PYGB
chr20	30134758	30200718	1	1	1	HM13,PSIMCT-1,ID1,MIR3193	HM13,COX4I2	ID1
chr20	30239230	30329142	1	1	1	TPX2,BCL2L1	MIR3193,COX4I2,ID1	BCL2L1
chr20	327251	365082	1	1	1	NRSN2,TRIB3	RBCK1,SOX12,ZCCHC3	TRIB3
chr20	33889962	33933835	1	1	1	UQCC	EIF6,FAM83C	FAM83C
chr20	34440994	34473306	1	1	0	PHF20		SCAND1
chr20	36722925	36802366	1	1	1	TGM2		TGM2
chr20	3764948	3802758	1	1	1	CDC25B,CENPB,C20orf29	CDC25B,C20orf27,SPEF1,MAVS	CDC25B
chr20	39619376	39638125	1	0	1		TOP1	TOP1
chr20	4017837	4051377	0	0	1		RNF24	RNF24
chr20	4083173	4153192	1	1	1	SMOX	LOC728228	SMOX
chr20	42765967	42818827	0	1	0	JPH2	C20orf111	JPH2
chr20	43089653	43105557	1	1	1	TTPAL	TTPAL,SERINC3	TTPAL
chr20	43341081	43375798	0	1	0	WISP2,KCNK15	LOC79015	WISP2
chr20	43964068	43992541	1	1	1	SDC4,SYS1,SYS1-DBNDD2	RBPJL,DBNDD2,MATN4,TP53TG5	SDC4
chr20	45887246	45908111	1	1	1	ZMYND8	LOC100131496	LOC100131496
chr20	45930697	46022894	1	1	1	ZMYND8,LOC100131496	ZMYND8	ZMYND8
chr20	46079546	46095265	1	0	1		NCOA3	NCOA3
chr20	48635310	48665084	0	0	1		SNAI1	SNAI1
chr20	48752890	48783528	0	1	1	TMEM189,TMEM189-UBE2V1	UBE2V1,CEBPB	TMEM189
chr20	48883174	48965903	1	1	1	LOC284751		LOC284751
chr20	49027414	49077679	1	1	1		PTPN1	PTPN1
chr20	49434693	49483497	1	1	1	BCAS4	BCAS4	BCAS4
chr20	49943597	49984064	1	0	0			MIR3194
chr20	52195193	52240937	1	1	1	ZNF217		ZNF217
chr20	52409447	52448193	1	0	0		SUMO1P1	SUMO1P1
chr20	52720675	52758960	1	1	1		BCAS1,CYP24A1	CYP24A1
chr20	55355150	55387730	1	0	0			TFAP2C
chr20	5625860	5641544	0	0	1		GPCPD1	GPCPD1
chr20	56260943	56293292	1	1	1	PMEPA1		PMEPA1
chr20	60924902	60963330	1	1	1	RPS21,LAMA5	C20orf151,ADRM1,CABLES2	LAMA5
chr20	62310761	62340110	1	1	1	TNFRSF6B,ARFRP1,ZGPAT,RTEL1	ZGPAT,LIME1,SLC2A4RG,ARFRP1,STMN3	TNFRSF6B
chr20	7820415	7840092	0	0	1			HAO1
chr21	15900540	15943282	1	1	1	SAMSN1		SAMSN1
chr21	30515080	30611750	1	1	1	C21orf7,NCRNA00189		NCRNA00189
chr21	33781970	33847831	1	1	1	C21orf63	URB1,C21orf119,SNORA80	C21orf63
chr21	34749157	34785165	1	1	1	IFNGR2		IFNGR2
chr21	36166609	36221391	1	1	1	RUNX1		RUNX1
chr21	36236000	36263787	1	1	1	RUNX1		RUNX1
chr21	39605852	39618209	1	0	1		KCNJ15,DSCR10	KCNJ15
chr21	39632115	39698465	1	1	1	KCNJ15		KCNJ15
chr21	40121159	40231385	1	1	1	ETS2,NCRNA00114		ETS2
chr21	40269803	40302819	1	1	1			ETS2
chr21	43032101	43081364	1	1	0		NCRNA00111	NCRNA00111
chr21	44841722	44874568	1	1	1	C21orf125,SIK1	C21orf84	SIK1
chr21	44895152	44961030	1	1	1	C21orf84,HSF2BP	SIK1,C21orf125	C21orf84
chr21	45004024	45033709	1	1	1	HSF2BP	RRP1B	HSF2BP
chr21	45175462	45210257	0	1	1	RRP1,CSTB,PDXK	LOC284837	CSTB
chr21	46286639	46311407	0	1	1	ITGB2,PTTG1IP	C21orf70,C21orf67,SUMO3	PTTG1IP
chr21	46329879	46361046	1	1	1	ITGB2,C21orf70,C21orf67	PTTG1IP	ITGB2
chr22	19830686	19880652	1	1	1	GNB1L,TXNRD2,C22orf29	COMT	GNB1L
chr22	20848459	20889882	1	1	1	MED15,KLHL22		MED15
chr22	23024114	23064663	1	0	1		POM121L1P,GGTLC2	GGTLC2
chr22	23520223	23601688	1	1	1	BCR	RAB36,FBXW4P1,RTDR1,BCR	BCR
chr22	24576422	24607020	1	1	1	SUSD2	POM121L9P,GGT5	SUSD2
chr22	25347813	25393790	1	1	1		KIAA1671,TMEM211	TMEM211
chr22	30782598	30822591	1	1	1	SEC14L2,MTFP1,RNF215	SF3A1,SEC14L3,CCDC157	SEC14L2
chr22	31638693	31652283	0	1	0	LIMK2	PIK3IP1	LIMK2
chr22	36719285	36732948	0	1	0	MYH9		MYH9
chr22	36746242	36785462	1	1	1	MYH9		MYH9
chr22	37892296	37960910	1	1	1	CDC42EP1,CARD10	GGA1,LGALS2,MFNG	CARD10
chr22	38282118	38305033	1	1	1	MICALL1,EIF3L	ANKRD54,C22orf23,POLR2F,MIR658,MIR659	MICALL1
chr22	38613417	38636061	1	1	1	TMEM184B	MAFF,PLA2G6	MAFF
chr22	38667415	38732890	1	1	1	TMEM184B,CSNK1E		CSNK1E
chr22	40876123	40938515	1	1	1	MKL1		MKL1
chr22	41023444	41079108	0	0	1	MKL1,MCHR1		MKL1
chr22	43004626	43096688	1	1	1	POLDIP3,CYB5R3,A4GALT,RNU12,ATP5L2	RRP7B,CYB5R3	CYB5R3
chr22	43132620	43166485	1	1	1		A4GALT	A4GALT
chr22	44721720	44763807	1	1	1		KIAA1644	KIAA1644
chr22	45247355	45268260	1	1	1	ARHGAP8,PRR5-ARHGAP8		ARHGAP8
chr22	45862673	45950849	1	1	1	FBLN1		FBLN1
chr22	46401292	46512376	1	1	1	LOC730668,LOC400931,MIR3619,C22orf26,MIRLET7B,MIRLET7A3,LOC100271722,LOC150381	WNT7B,PPARA	C22orf26
chr22	50310744	50364479	0	1	1	CRELD2,PIM3,ALG12	CRELD2	PIM3
chr22	50682559	50766369	1	1	1	HDAC10,PLXNB2,MAPK11,FAM116B,MAPK12,TUBGCP6	PPP6R2,SELO	MAPK11
chr22	50962742	51002774	1	1	1	ODF3B,KLHDC7B,SCO2,TYMP,C22orf41,NCAPH2	LOC100144603,CPT1B,LMF2,SBF1,MAPK8IP2,ADM2,MIOX,CHKB,TYMP	KLHDC7B
chr3	10206580	10266117	1	0	1	IRAK2	C3orf10,VHL,TATDN2	IRAK2
chr3	106925150	106960989	1	1	1	LOC344595,LOC100302640		LOC100302640
chr3	11222810	11288423	1	1	1	HRH1	HRH1,ATG7	HRH1
chr3	112358913	112409824	1	1	0	CCDC80	CCDC80	CCDC80
chr3	123300652	123364891	0	1	0	MYLK,PTPLB		MYLK
chr3	126611602	126657887	1	0	1	CHCHD6	PLXNA1	PLXNA1
chr3	128929040	128969638	0	0	1	COPG	C3orf37,ISY1,CNBP	COPG
chr3	134026619	134100696	1	1	1	AMOTL2		AMOTL2
chr3	136669510	136734249	1	1	1	IL20RB	NCK1	IL20RB
chr3	141079421	141134475	1	1	1	ZBTB38		ZBTB38
chr3	143319125	143336269	1	1	0	SLC9A9		SLC9A9
chr3	14443512	14477519	0	0	1	SLC6A6		SLC6A6
chr3	145873272	145902488	1	1	0	PLOD2	PLOD2	PLOD2
chr3	151019154	151041150	1	0	0	MED12L,GPR87	P2RY13,P2RY14,P2RY12	GPR87
chr3	154673671	154706094	1	0	0			MME
chr3	15671903	15691418	0	0	1	BTD	HACL1	BTD
chr3	15794552	15840386	1	0	0	ANKRD28		ANKRD28
chr3	159532314	159601820	1	1	0	IQCJ-SCHIP1,SCHIP1		SCHIP1
chr3	16090490	16192725	1	1	1		GALNTL2	GALNTL2
chr3	171494893	171546173	1	1	1	PLD1	TMEM212	PLD1
chr3	171844296	171889928	1	1	1	FNDC3B		FNDC3B
chr3	177272975	177339801	1	1	1			TBL1XR1
chr3	177518318	177555936	1	1	1			TBL1XR1
chr3	185369788	185379165	1	1	1	IGF2BP2		C3orf65
chr3	185432493	185456350	1	1	1	IGF2BP2,C3orf65		C3orf65
chr3	187453713	187469092	0	1	0	BCL6	RTP2,LOC100131635,BCL6	BCL6
chr3	188644388	188671841	1	1	1			TPRG1
chr3	189010282	189043624	1	1	0	TPRG1		TPRG1
chr3	189540382	189564250	1	1	0	TP63,MIR944	TP63	MIR944
chr3	189614429	189666845	1	1	0	TP63		MIR944
chr3	190037814	190104220	1	1	0	CLDN1	CLDN16	CLDN1
chr3	194010652	194055020	0	1	1	LOC100131551	LRRC15,CPN2	LOC100131551
chr3	29723486	29740202	1	1	0	RBMS3		RBMS3
chr3	29787712	29806635	1	1	0	RBMS3		RBMS3
chr3	30635886	30686075	1	0	0	TGFBR2		TGFBR2
chr3	31913047	31948956	1	0	0	OSBPL10		ZNF860
chr3	39166995	39226740	1	1	1	TTC21A,CSRNP1,XIRP1	GORASP1,TTC21A	CSRNP1
chr3	43907147	43917271	0	0	1			ABHD5
chr3	44922455	44937032	1	1	0	TGM4	MIR564,TMEM42	TGM4
chr3	45132912	45250268	1	1	1	CDCP1	TMEM158	CDCP1
chr3	48441962	48488721	1	1	1	PLXNB1,CCDC51,CCDC72,ATRIP	ATRIP,FBXW12,TREX1	PLXNB1
chr3	48631323	48674065	1	1	1	SLC26A6,CELSR3,UQCRC1,COL7A1,TMEM89	UCN2,PFKFB4,NCKIPSD,MIR711,SLC26A6	UQCRC1
chr3	49365387	49397821	1	1	1	USP4,RHOA,GPX1	GPX1	USP4
chr3	5017496	5069897	1	1	1	BHLHE40		BHLHE40
chr3	50183664	50210329	1	1	1	SEMA3F	GNAT1,SLC38A3	SEMA3F
chr3	50265079	50308800	1	1	1	GNAI2,SEMA3B	GNAT1,HYAL3,SLC38A3,HYAL1,C3orf45,NAT6,IFRD2	GNAI2
chr3	50328462	50397004	0	1	1	RASSF1,CYB561D2,TUSC2,ZMYND10,HYAL2,NAT6,HYAL1,IFRD2,HYAL3,NPRL2,TMEM115	GNAI2,HYAL2,RASSF1,C3orf45,SEMA3B	HYAL2
chr3	52070855	52103226	1	1	1	DUSP7,C3orf74	RPL29	DUSP7
chr3	5229347	5242101	1	1	0	EDEM1		EDEM1
chr3	53269450	53306170	1	1	0	TKT		TKT
chr3	57929042	58053005	1	1	1	FLNB	FLNB	FLNB
chr3	62570797	62601406	1	0	1	CADPS		FEZF2
chr3	69127559	69139305	1	0	0	ARL6IP5,UBA3	TMF1,UBA3,MIR3136,LMOD3	ARL6IP5
chr3	9903089	9960375	1	1	1	CIDEC,IL17RE,JAGN1,IL17RC	CRELD1,RPUSD3,PRRT3,IL17RE	JAGN1
chr4	123683673	123721222	1	1	1		BBS12,CETN4P,FGF2	FGF2
chr4	139109215	139185356	1	0	0	SLC7A11		SLC7A11
chr4	154556131	154601802	1	1	1	KIAA0922	TLR2	TLR2
chr4	15654066	15693241	1	1	1	FBXL5,FAM200B	BST1,FBXL5	FAM200B
chr4	15884513	15957966	1	1	1	FGFBP1	FGFBP2	FGFBP1
chr4	159218974	159238907	1	0	0			TMEM144
chr4	166124310	166171799	1	0	0	KLHL2	GK3P	KLHL2
chr4	185711970	185748662	1	1	1	SLED1,ACSL1	MIR3945	SLED1
chr4	186628975	186663733	1	0	0	SORBS2		SORBS2
chr4	39026619	39049289	1	0	0	TMEM156,KLHL5	KLHL5	TMEM156
chr4	40178300	40191175	0	0	1		RHOH	RHOH
chr4	40250301	40263252	0	0	1			RHOH
chr4	41119548	41182500	1	1	1	APBB2	APBB2	APBB2
chr4	41695939	41737249	1	1	1	LIMCH1	PHOX2B	PHOX2B
chr4	49093297	49158496	1	0	0			CWH43
chr4	54538428	54572993	1	0	0			LNX1
chr4	57904408	57950224	1	1	1	IGFBP7	LOC255130	LOC255130
chr4	6987259	7026789	0	1	1	TBC1D14	CCDC96,LOC100129931,GRPEL1,TADA2B	TBC1D14
chr4	70569849	70630031	1	1	1	SULT1B1		SULT1B1
chr4	74564253	74594151	1	0	0		IL8	IL8
chr4	74963419	75000028	1	1	1	CXCL2	MTHFD2L,PPBPL2	CXCL2
chr4	7957327	7991513	0	0	1	ABLIM2	AFAP1	AFAP1
chr4	8088105	8110536	0	0	1	ABLIM2		ABLIM2
chr4	8175144	8231095	1	1	1	SH3TC1	HTRA3,ABLIM2	SH3TC1
chr4	87839289	87858864	1	1	1	AFF1	C4orf36	AFF1
chr4	89512124	89551957	1	1	1	HERC3		HERC3
chr5	106790467	106824709	1	1	1	EFNA5		EFNA5
chr5	106848826	106930938	1	1	1	EFNA5		EFNA5
chr5	106991183	107010332	0	1	0	EFNA5		EFNA5
chr5	118603367	118671344	1	1	1	TNFAIP8	TNFAIP8	TNFAIP8
chr5	119934553	119952990	1	1	0	PRR16		PRR16
chr5	121487240	121528709	1	0	0	ZNF474,LOC728460		LOC728460
chr5	124116702	124180269	1	0	0		ZNF608	ZNF608
chr5	130591908	130659035	1	1	1	CDC42SE2		CDC42SE2
chr5	131586310	131603270	0	1	1	PDLIM4	SLC22A4,P4HA2,PDLIM4	PDLIM4
chr5	131693183	131726635	1	1	1	MIR3936,SLC22A5	C5orf56	SLC22A5
chr5	133768253	133805054	1	1	1		CDKN2AIPNL	CDKN2AIPNL
chr5	133836458	133865747	1	1	1	PHF15		PHF15
chr5	134440704	134509425	1	1	1			PITX1
chr5	135327228	135394867	1	1	1	TGFBI	VTRNA2,LECT2	TGFBI
chr5	139015562	139051884	1	1	1	CXXC5		CXXC5
chr5	14142593	14209551	1	1	1	TRIO		TRIO
chr5	141698594	141745688	1	1	1	SPRY4	SPRY4	SPRY4
chr5	142612823	142644206	1	0	0			NR3C1
chr5	142774383	142785698	1	0	0	NR3C1	NR3C1	NR3C1
chr5	145282409	145324516	1	0	0	SH3RF2	GRXCR2	SH3RF2
chr5	148312198	148383170	1	1	1	SH3TC2		SH3TC2
chr5	148493592	148567717	1	1	1	ABLIM3		ABLIM3
chr5	148928681	148944470	1	1	1	CSNK1A1	ARHGEF37,CSNK1A1	CSNK1A1
chr5	149259356	149278290	1	0	0	PDE6A		PDE6A
chr5	149291643	149342293	1	1	1	PDE6A,SLC26A2	HMGXB3,TIGD6	PDE6A
chr5	149826917	149924436	1	1	1	NDST1,RPS14	CD74,RPS14	NDST1
chr5	149993951	150037569	1	1	1	SYNPO	RBM22,MYOZ3	SYNPO
chr5	150438944	150490711	1	1	1	ANXA6,TNIP1	GPX3	TNIP1
chr5	150945193	151031111	1	1	1	FAT2	SPARC	FAT2
chr5	153730768	153753596	1	1	0	GALNT10		SAP30L
chr5	158602675	158617732	1	0	0	RNF145		RNF145
chr5	158631339	158668139	1	1	1	RNF145	UBLCP1	RNF145
chr5	159328662	159365096	1	1	0	ADRA1B		ADRA1B
chr5	167147348	167198638	1	0	0	ODZ2		ODZ2
chr5	167714147	167849557	1	1	1	WWC1		WWC1
chr5	171834265	171882012	1	1	1	SH3PXD2B		SH3PXD2B
chr5	172140272	172163690	0	1	1		DUSP1	DUSP1
chr5	17216963	17259282	0	1	0	LOC285696,BASP1		BASP1
chr5	172184039	172360168	1	1	1	ERGIC1,DUSP1	RPL26L1,LOC100268168	ERGIC1
chr5	173185985	173257195	1	1	1			CPEB4
chr5	179754097	179781418	0	0	1	GFPT2	MAPK9	GFPT2
chr5	180610883	180652324	0	0	1	TRIM7,TRIM41	OR2V2,TRIM52,SNORD95,SNORD96A,TRIM7,GNB2L1	TRIM7
chr5	180667457	180689622	1	1	1	TRIM52,GNB2L1,SNORD96A,SNORD95	TRIM41,TRIM7	GNB2L1
chr5	1881571	1891890	0	0	1	IRX4		IRX4
chr5	1930238	1976534	1	1	0		IRX4	IRX4
chr5	2655348	2716856	0	0	1		C5orf38,IRX2	IRX2
chr5	2745169	2760549	1	1	0	C5orf38,IRX2		C5orf38
chr5	31910270	31950188	1	1	1	MIR4279,PDZD2		MIR4279
chr5	32025131	32061635	1	0	0	PDZD2		MIR4279
chr5	32752257	32787076	1	1	1	NPR3	C5orf23	C5orf23
chr5	34563573	34611089	0	0	1		RAI14	RAI14
chr5	36363637	36422211	1	0	0			RANBP3L
chr5	38806703	38849339	0	0	1	OSMR		OSMR
chr5	59035956	59096014	1	1	1	PDE4D		PDE4D
chr5	66299105	66319401	1	0	0	MAST4		CD180
chr5	66529185	66618377	1	1	1		CD180	CD180
chr5	67510088	67566620	1	1	1	PIK3R1	PIK3R1	PIK3R1
chr5	71641269	71705830	1	1	0	PTCD2	MRPS27	PTCD2
chr5	71724913	71785055	1	1	1	ZNF366		ZNF366
chr5	71892545	71902445	1	0	0			ZNF366
chr5	81681402	81722767	1	1	1			ATP6AP1L
chr5	90574253	90611749	1	1	1			LOC100129716
chr5	95157256	95220749	1	1	1	GLRX,C5orf27	GLRX	C5orf27
chr5	95614410	95635251	1	0	0			PCSK1
chr6	10398386	10465670	1	1	1	LOC100130275,TFAP2A,C6orf218		C6orf218
chr6	106033522	106066309	1	1	1			PREP
chr6	106917556	107012097	1	1	1	AIM1		AIM1
chr6	107550668	107571084	1	1	0	PDSS2		BEND3
chr6	108866047	108916002	1	1	0	FOXO3		FOXO3
chr6	111872115	111928558	1	1	1	TRAF3IP2,LOC643749	TRAF3IP2	TRAF3IP2
chr6	116673110	116721418	1	1	1	DSE		DSE
chr6	11762037	11777296	1	1	1	C6orf105		C6orf105
chr6	117733965	117786016	1	1	1	ROS1	DCBLD1	ROS1
chr6	12287142	12373366	1	1	1	EDN1	EDN1	EDN1
chr6	126225180	126280288	0	1	0	HINT3,NCOA7	TRMT11	HINT3
chr6	1264067	1291559	1	0	0		FOXQ1	FOXQ1
chr6	129991038	130031503	1	0	0	ARHGAP18		ARHGAP18
chr6	133889796	133937063	1	1	1			MGC34034
chr6	134801934	134860535	0	1	1			SGK1
chr6	137532352	137591718	1	1	1	IFNGR1	IL22RA2	IFNGR1
chr6	143643391	143661257	1	1	1	AIG1		ADAT2
chr6	143714990	143734242	1	0	1		PEX3,ADAT2	ADAT2
chr6	14710201	14760556	1	1	1			JARID2
chr6	150205468	150223729	1	1	1	RAET1E	LRP11,RAET1G,ULBP2	RAET1E
chr6	150570127	150596938	1	0	0	PPP1R14C		IYD
chr6	151357006	151407924	1	1	0	MTHFD1L		AKAP12
chr6	160104701	160150519	1	1	1	WTAP,SOD2	ACAT2,LOC100129518	SOD2
chr6	18324703	18363309	1	1	1		RNF144B	RNF144B
chr6	24998755	25018934	1	1	1			FAM65B
chr6	25169810	25197506	1	1	0		CMAH	CMAH
chr6	26016504	26057988	1	1	1	HIST1H2BB,HIST1H4B,HIST1H3B,HIST1H2AB,HIST1H3A,HIST1H1A,HIST1H3C,HIST1H4A,HIST1H1C	HFE,HIST1H4C	HIST1H2AB
chr6	26188339	26235748	1	1	1	HIST1H4D,HIST1H2BF,HIST1H4E,HIST1H2AE,HIST1H2AD,HIST1H2BG,HIST1H1D,HIST1H3E,HIST1H3D	HIST1H3F,HIST1H2BI,HIST1H4G,HIST1H2BH,HIST1H2BE,HIST1H2BD,HIST1H3G,HIST1H4F,HIST1H1E,HIST1H4H	HIST1H2BG
chr6	27094492	27156838	1	1	0	HIST1H2BK,HIST1H2AH,HIST1H4I,HIST1H2AG,MIR3143,HIST1H2BJ		MIR3143
chr6	27774315	27808315	1	1	0	HIST1H4J,HIST1H2AI,HIST1H2BM,HIST1H2BN,HIST1H4K,HIST1H2BL,HIST1H3H,HIST1H2AK,HIST1H2AJ	HIST1H2AL,HIST1H3I,HIST1H4L,HIST1H1B	HIST1H4J
chr6	2970832	3026377	1	1	1	LOC401233,NQO2,DKFZP686I15217,SERPINB6	DKFZP686I15217,FAM136B	NQO2
chr6	33499970	33601362	1	1	1	BAK1,C6orf227,GGNBP1,ITPR3		GGNBP1
chr6	33704805	33730482	1	1	1	IP6K3	C6orf125,MLN,LEMD2	IP6K3
chr6	3499226	3531119	1	0	0		SLC22A23	SLC22A23
chr6	35420123	35466332	0	1	0	TULP1,FANCE,TEAD3,RPL10A		RPL10A
chr6	35552015	35575736	1	1	0	FKBP5		TULP1
chr6	35650360	35704035	1	1	1	FKBP5,LOC285847	C6orf126,C6orf81,C6orf127	FKBP5
chr6	41665267	41717751	1	1	1	TFEB,PGC	PRICKLE4,TOMM6,FRS3	TFEB
chr6	42011236	42019051	1	1	1	CCND3,TAF8		CCND3
chr6	44000537	44053107	1	1	1		C6orf223,TMEM63B,MRPL14	C6orf223
chr6	45388188	45422921	1	0	0	RUNX2	SUPT3H	RUNX2
chr6	53475575	53497780	1	0	0		KLHL31	KLHL31
chr6	56503241	56535218	1	1	0	DST		DST
chr6	58773633	58780109	1	1	1			GUSBP4
chr6	64219571	64285856	1	1	1	PTP4A1		PTP4A1
chr6	6677387	6730221	0	0	1			LY86-AS1
chr6	6781024	6828948	1	1	1			LY86-AS1
chr6	6841615	6895525	0	1	1			RREB1
chr6	74386957	74424618	1	1	0	CD109	SLC17A5	CD109
chr6	85575979	85614584	1	0	0			TBX18
chr6	89059597	89091470	1	1	1			CNR1
chr6	89716401	89796141	1	1	1	PNRC1	RNGTT,SRSF12	PNRC1
chr7	100726989	100807752	1	1	1	VGF,AP1S1,TRIM56,SERPINE1	MOGAT3,C7orf52	SERPINE1
chr7	106056422	106069902	0	0	1			NAMPT
chr7	107583945	107645709	1	1	1	LAMB1		LAMB1
chr7	116134308	116169136	1	1	1	CAV1,CAV2		CAV2
chr7	116311418	116350058	1	0	0	MET	MET	MET
chr7	12725880	12761853	1	1	1	ARL4A		ARL4A
chr7	129989648	130016093	1	0	0	CPA5	CPA5,CPA1	CPA1
chr7	130565513	130603982	1	1	1	LOC646329	MIR29A,MIR29B1	LOC646329
chr7	130668897	130713449	1	1	0	FLJ43663		LOC646329
chr7	139420067	139442031	1	1	1	HIPK2	HIPK2,TBXAS1	HIPK2
chr7	151319902	151405174	1	1	1	PRKAG2		PRKAG2
chr7	156684346	156701522	1	0	0	LMBR1	NOM1	LMBR1
chr7	157062096	157113499	1	1	1		DNAJB6	DNAJB6
chr7	158593439	158623235	1	0	0	ESYT2	WDR60	ESYT2
chr7	17687035	17739194	1	1	1			SNX13
chr7	20365356	20407597	1	1	1	ITGB8		ITGB8
chr7	27119019	27214301	1	1	1	HOXA7,HOXA6,HOXA10,HOXA9,MIR196B,HOXA1,HOXA3,HOXA5,HOXA4,HOXA2	HOXA11-AS1,HOXA11,HOXA13	HOXA3
chr7	2841366	2866127	1	0	1	GNA12		GNA12
chr7	37701139	37774459	1	1	1		GPR141	GPR141
chr7	38694912	38745597	0	0	1	FAM183B	AMPH	FAM183B
chr7	43592441	43627203	1	1	1	STK17A,HECW1		STK17A
chr7	43673663	43700550	1	0	0	C7orf44		STK17A
chr7	47595564	47649174	1	1	1		C7orf65,TNS3	TNS3
chr7	47673758	47718801	1	1	0	C7orf65		C7orf65
chr7	47821590	47828154	1	1	0	PKD1L1	C7orf69	C7orf69
chr7	48122285	48139030	1	1	1	UPP1	C7orf57	UPP1
chr7	5457293	5470889	1	1	1	TNRC18		TNRC18
chr7	55012025	55065416	1	0	0		EGFR	EGFR
chr7	55111819	55155658	1	1	1	EGFR		EGFR
chr7	5631129	5650007	0	0	1	FSCN1		FSCN1
chr7	61967233	61983619	1	1	1			LOC643955
chr7	73888427	73901187	1	1	1	GTF2IRD1		GTF2IRD1
chr7	75918743	75949276	1	1	1	HSPB1	YWHAG	HSPB1
chr7	82479	121495	0	0	1			FAM20C
chr7	99321044	99360672	1	0	0	CYP3A4,CYP3A7	CYP3A5	CYP3A7
chr7_gl000195_random	12439	34972	1	0	0
chr7_gl000195_random	56613	92199	1	1	1
chr8	101450066	101504789	1	0	0			ANKRD46
chr8	102433338	102490126	1	1	0		GRHL2	GRHL2
chr8	103731020	103823042	1	1	1			AZIN1
chr8	10506405	10595742	1	1	1	C8orf74,SOX7,RP1L1		C8orf74
chr8	11701208	11760495	1	1	1	CTSB	FDFT1	CTSB
chr8	119002090	119052112	1	1	0	EXT1		EXT1
chr8	120547104	120600310	1	1	1	ENPP2		ENPP2
chr8	123560787	123637710	1	1	1			ZHX2
chr8	124161619	124199706	1	1	1	FAM83A,WDR67	LOC100131726	FAM83A
chr8	124663367	124734129	1	1	1	KLHL38,ANXA13	FAM91A1	KLHL38
chr8	126421700	126447851	0	0	1	TRIB1		TRIB1
chr8	126556545	126621744	1	0	0			TRIB1
chr8	128216629	128266783	1	1	1			POU5F1B
chr8	128300511	128320540	1	1	1			POU5F1B
chr8	128338645	128357613	1	1	0			POU5F1B
chr8	128399362	128444020	1	1	1	POU5F1B		POU5F1B
chr8	128487622	128522384	1	1	1	LOC727677		LOC727677
chr8	128669678	128687524	1	1	0			MYC
chr8	128744624	128756679	1	1	1	MYC		MYC
chr8	128804974	128847068	1	1	1	MIR1204,PVT1		MIR1204
chr8	128863412	128880958	0	1	1	PVT1		MIR1204
chr8	129167362	129199308	1	1	1		MIR1208	MIR1208
chr8	130983091	131012867	1	0	0		FAM49B	FAM49B
chr8	131270395	131292605	1	1	0	ASAP1	ASAP1-IT	ASAP1-IT
chr8	13209059	13230958	1	1	1	DLC1		DLC1
chr8	134044760	134090867	0	0	1	SLA,TG		SLA
chr8	134331696	134403889	1	1	1		NDRG1	NDRG1
chr8	140365052	140388934	1	1	1			KCNK9
chr8	141715251	141740727	1	1	0	PTK2		EIF2C2
chr8	142121936	142185063	1	1	1	DENND3		DENND3
chr8	143749149	143788364	1	1	1	LY6K,PSCA,JRK	LYPD2,SLURP1,LY6K,JRK,C8orf55	PSCA
chr8	144621943	144663191	1	1	1	GSDMD,EEF1D,ZC3H3,C8orf73,NAPRT1	EEF1D,PYCRL,TSTA3,TIGD5	GSDMD
chr8	145007184	145091852	1	1	1	GRINA,PLEC,PARP10,SPATC1,MIR661	OPLAH,GRINA,GPAA1,SPATC1,EXOSC4	PLEC
chr8	145112866	145161205	1	1	1	SHARPIN,EXOSC4,GPAA1,CYC1,OPLAH,MAF1	GRINA,KIAA1875,SPATC1,HEATR7A,C8orf30A	GPAA1
chr8	145633570	145705215	0	1	0	FOXH1,SLC39A4,KIFC2,TONSL,VPS28,CYHR1,CPSF1	LRRC24,ADCK5,MIR1234,MIR939,GPT,RECQL4,MGC70857,MFSD3,PPP1R16A,LRRC14	TONSL
chr8	19517261	19577138	1	1	1	CSGALNACT1		CSGALNACT1
chr8	21946121	21999999	1	1	1	HR,FAM160B2,NUDT18,REEP4	EPB49,HR,SFTPC,FGF17,BMP1,LGI3	NUDT18
chr8	22017498	22104655	1	1	1	POLR3D,MIR320A,BMP1,SFTPC,PHYHIP	REEP4,HR,PIWIL2,LGI3,SFTPC	PHYHIP
chr8	22215482	22253676	0	1	1	SLC39A14	SLC39A14,PPP3CC	SLC39A14
chr8	22413098	22463409	0	1	0	PDLIM2,KIAA1967,SORBS3,C8orf58	C8orf58,FLJ14107	PDLIM2
chr8	22830776	22858242	1	1	1	RHOBTB2	PEBP4	RHOBTB2
chr8	23380894	23420308	1	1	1	SLC25A37		SLC25A37
chr8	26464941	26476233	1	0	0	DPYSL2		DPYSL2
chr8	27164633	27225669	1	1	1	PTK2B,TRIM35	STMN4	PTK2B
chr8	28186240	28274470	1	1	1	PNOC,ZNF395		ZNF395
chr8	29197005	29211339	0	1	1	DUSP4		DUSP4
chr8	29491182	29539213	1	1	1			C8orf75
chr8	29578531	29634539	1	1	1	C8orf75		C8orf75
chr8	38237606	38268197	1	1	1	LETM2,WHSC1L1		LETM2
chr8	38748209	38798220	1	1	1	PLEKHA2	HTRA4	PLEKHA2
chr8	41141322	41190260	1	0	0	SFRP1		SFRP1
chr8	48261492	48308051	1	1	1	KIAA0146		KIAA0146
chr8	48410133	48441871	1	1	1	KIAA0146		CEBPD
chr8	53005951	53086628	1	1	1	ST18		PCMTD1
chr8	56812077	56862212	0	0	1	LYN		LYN
chr8	62668965	62703601	1	0	1		ASPH	ASPH
chr8	67419438	67451550	1	1	1	C8orf46		C8orf46
chr8	69635137	69650286	1	1	1	C8orf34		C8orf34
chr8	71950501	71982985	0	0	1			EYA1
chr8	79108886	79144476	1	0	0			PKIA
chr8	8923514	8950282	0	0	1			PPP1R3B
chr9	100981852	101019645	1	1	1	TBC1D2	CORO2A	TBC1D2
chr9	107610719	107644856	0	0	1	ABCA1		ABCA1
chr9	109622126	109657058	1	1	0	MIR548Q,ZNF462		ZNF462
chr9	110492605	110518319	1	0	0			KLF4
chr9	110798934	110822401	1	1	0			KLF4
chr9	112204371	112242237	0	0	1	PTPN3	PTPN3	PTPN3
chr9	112860775	112907642	1	1	0	AKAP2,PALM2-AKAP2		AKAP2
chr9	114599913	114631161	0	0	1		UGCG	UGCG
chr9	114772366	114838358	1	1	1	MIR3134,SUSD1		SUSD1
chr9	118428359	118437432	0	0	1			C9orf27
chr9	118683846	118716102	1	1	1	C9orf27		C9orf27
chr9	119596608	119633538	1	0	0	ASTN2		TRIM32
chr9	124112463	124138458	0	1	0	STOM		STOM
chr9	124706437	124738697	1	1	1	TTLL11		TTLL11
chr9	130280515	130348677	1	1	1	FAM129B	STXBP1	FAM129B
chr9	131625833	131685053	1	1	1	LRRC8A,PHYHD1,CCBL1	CCBL1,PHYHD1,NUP188,ENDOG,DOLK,C9orf114	LRRC8A
chr9	131872565	131906674	0	1	1	PPP2R4,CRAT	DOLPP1,IER5L	PPP2R4
chr9	132088739	132100496	1	1	1		C9orf106	C9orf106
chr9	132221417	132270199	1	1	1			C9orf50
chr9	132499974	132540976	0	1	1	PTGES	TOR1A,TOR1B	PTGES
chr9	136736709	136755577	1	1	0	VAV2		VAV2
chr9	137244317	137281996	1	1	1	RXRA		RXRA
chr9	137297620	137349095	0	1	1	RXRA		RXRA
chr9	139426942	139471492	1	1	1	NOTCH1	C9orf163,SEC16A	NOTCH1
chr9	140301109	140330566	0	1	0	NOXA1,ENTPD8,EXD3	ENTPD8,NELF	EXD3
chr9	27179430	27206481	1	0	1	TEK		TEK
chr9	27495487	27544309	1	1	1	MOBKL2B,IFNK	C9orf72	IFNK
chr9	33151277	33169524	1	1	1	B4GALT1		B4GALT1
chr9	35508760	35534315	0	1	0	RUSC2	RUSC2,FAM166B	RUSC2
chr9	35903280	35945835	1	1	1	LOC158376,HRCT1	LOC92973,OR13J1,OR2S2	LOC158376
chr9	37903031	37969924	1	1	0	SHB,MCART1	MCART1	MCART1
chr9	37994356	38050229	1	1	1	SHB		SHB
chr9	73025739	73056918	0	0	1	KLF9		KLF9
chr9	74256102	74320003	0	1	1	TMEM2		TMEM2
chr9	91346159	91365365	1	0	0	MIR4289		MIR4289
chr9	93908901	93971655	1	1	1			LOC100129316
chr9	95413805	95448306	0	1	0	IPPK	LOC100128361	IPPK
chr9	95855694	95911910	1	0	1	NINJ1,C9orf89	SUSD3,WNK2	NINJ1
chr9	96893537	96934691	1	1	1		MIRLET7F1,PTPDC1,MIRLET7A1,MIRLET7D	MIRLET7A1
chr9	97660222	97718451	1	1	1	C9orf3		MIR2278
chr9_gl000199_random	29963	169716	1	1	0
chrUn_gl000220	117609	146352	1	1	1		RN5-8S1	RN5-8S1
chrX	106916333	106992605	1	1	1	TSC22D3	PRPS1	TSC22D3
chrX	150007693	150024829	1	1	1	CD99L2	CD99L2	CD99L2
chrX	153945326	153967724	1	0	0	GAB3	SNORA56,GAB3,SNORA36A,DKC1	GAB3
chrX	43438163	43457502	1	0	0			MAOA
chrX	45605177	45669795	1	1	1	MIR221,MIR222		MIR222
chrX	47357159	47383686	1	1	1		ZNF41,ARAF	ZNF41
chrX	48432199	48456881	1	0	1	RBM3,WDR13	TBC1D25,WDR13	WDR13
