# Supplementary material for: Genome-scale identification of transcription factors that mediate an inflammatory network during breast cellular transformation
Source: Nat Commun. 2018 May 25;9:2068. doi: 10.1038/s41467-018-04406-2 (PMC5970197; doi:10.1038/s41467-018-04406-2)
Supplement: Supplementary file 5 — Supplementary Data 2 [file 41467_2018_4406_MOESM5_ESM.xlsx]

## Sheet: Sheet1
Supplementary Data 2. List of transcription factors ranked based on TFScores.
Factor	Motif ID	Continueously upregulated	Early upregulated	Intermediate upregulated	Continueously downregulated	Differential accessibility 6hr	Differential accessibility 24hr	Factor Upregulation	Factor expression level	TFScore
JUNB	Hsapiens-JASPAR_CORE-AP1-MA0099.2	5	3	0	5	5	5	15	5	38
STAT3	Hsapiens-JASPAR_2014-STAT3-MA0144.2	5	3	1	3	5	5	15	5	37
FOSL1	Hsapiens-JASPAR_CORE-AP1-MA0099.2	5	3	0	5	5	5	15	3	36
CEBPB	Hsapiens-JASPAR_2014-CEBPB-MA0466.1	5	3	1	5	4	3	15	5	36
IRF6	Hsapiens-JASPAR_2014-IRF1-MA0050.2	4	3	0	4	3	5	15	5	35
FOS	Hsapiens-JASPAR_CORE-AP1-MA0099.2	5	3	0	5	5	5	15	0	33
FOSL2	Hsapiens-JASPAR_CORE-AP1-MA0099.2	5	3	0	5	5	5	15	0	33
BCL6	Mmusculus-JASPAR_2014-Bcl6-MA0463.1	5	2	2	2	3	3	15	5	32
ETS2	Mmusculus-JASPAR_2014-Ets1-MA0098.2	3	1	0	2	4	5	15	5	32
MAFB	Mmusculus-jolma2013-Mafb	2	3	0	4	4	2	15	5	33
JUN	Hsapiens-JASPAR_CORE-AP1-MA0099.2	5	3	0	5	5	5	15	-5	28
BACH1	Hsapiens-JASPAR_2014-NFE2::MAF-MA0501.1	5	3	0	4	5	5	15	-5	27
PRDM1	Hsapiens-JASPAR_2014-PRDM1-MA0508.1	3	2	0	2	2	3	15	5	29
NR2F1	Hsapiens-JASPAR_2014-NR2F1-MA0017.1	4	2	0	4	0	1	15	5	27
TEAD4	Hsapiens-jolma2013-TEAD4	2	3	0	4	2	1	15	3	28
BHLHE40	Hsapiens-cispb_1.02-M5305_1.02	1	2	0	3	2	1	15	5	28
ATF3	Hsapiens-JASPAR_CORE-AP1-MA0099.2	5	3	0	5	5	5	15	-10	23
BATF3	Hsapiens-JASPAR_CORE-AP1-MA0099.2	5	3	0	5	5	5	15	-10	23
KLF5	Hsapiens-JASPAR_2014-KLF5-MA0599.1	0	0	0	3	0	5	15	5	28
NFKB2	Hsapiens-JASPAR_2014-NFKB1-MA0105.3	2	3	1	1	3	3	15	0	26
FHL2	Hsapiens-hPDI-FHL2	3	1	0	3	0	1	15	5	25
NFE2	Hsapiens-JASPAR_2014-NFE2::MAF-MA0501.1	5	3	0	4	5	5	15	-10	22
NFE2L2	Hsapiens-JASPAR_2014-NFE2::MAF-MA0501.1	5	3	0	4	5	5	0	5	22
STAT2	Hsapiens-JASPAR_2014-STAT3-MA0144.2	5	3	1	3	5	5	15	-10	22
TEAD3	Hsapiens-jolma2013-TEAD4	2	3	0	4	2	1	15	0	25
PITX1	Hsapiens-jolma2013-PITX1-3	2	1	0	0	1	1	15	5	23
IRF1	Hsapiens-JASPAR_2014-IRF1-MA0050.2	4	3	0	4	3	5	15	-10	20
IRF7	Hsapiens-JASPAR_2014-IRF1-MA0050.2	4	3	0	4	3	5	15	-10	20
IRF9	Hsapiens-JASPAR_2014-IRF1-MA0050.2	4	3	0	4	3	5	15	-10	20
EHF	Hsapiens-JASPAR_2014-EHF-MA0598.1	5	2	0	3	4	5	0	5	19
RUNX1	Mmusculus-JASPAR_CORE-RUNX1-MA0002.2	5	3	1	3	4	3	0	5	19
MAFF	Hsapiens-JASPAR_2014-NFE2::MAF-MA0501.1	5	3	0	4	5	5	0	0	17
NFE2L1	Hsapiens-JASPAR_2014-NFE2::MAF-MA0501.1	5	3	0	4	5	5	0	0	17
STAT1	Hsapiens-JASPAR_2014-STAT3-MA0144.2	5	3	1	3	5	5	0	0	17
HIF1A	Hsapiens-JASPAR_CORE-HIF1A::ARNT-MA0259.1	2	0	0	0	0	0	15	5	20
CEBPD	Hsapiens-JASPAR_2014-CEBPB-MA0466.1	5	3	1	5	4	3	0	0	16
FOXN2	Mmusculus-jolma2013-Foxj3-4	4	4	0	5	1	2	0	5	17
FLI1	Mmusculus-JASPAR_2014-Ets1-MA0098.2	3	1	0	2	4	5	15	-10	17
HBP1	Mmusculus-UniPROBE-Hbp1.UP00055	4	1	0	3	4	3	0	5	16
TCF3	Hsapiens-hPDI-TCF3	4	0	0	4	4	3	0	5	16
SOX15	Mmusculus-UniPROBE-Sox4.UP00062	4	4	0	5	0	2	0	5	16
TFAP4	Hsapiens-jolma2013-TFAP4	5	1	0	3	3	2	0	5	14
FOXJ3	Mmusculus-jolma2013-Foxj3-4	4	4	0	5	1	2	0	3	15
FOXK1	Mmusculus-jolma2013-Foxj3-4	4	4	0	5	1	2	0	3	15
FOXK2	Mmusculus-jolma2013-Foxj3-4	4	4	0	5	1	2	0	3	15
FOXM1	Mmusculus-jolma2013-Foxj3-4	4	4	0	5	1	2	0	3	15
FOXP1	Mmusculus-jolma2013-Foxj3-4	4	4	0	5	1	2	0	3	15
TCF7L2	Hsapiens-JASPAR_2014-TCF7L2-MA0523.1	5	3	0	4	1	1	0	5	14
RELA	Hsapiens-JASPAR_2014-NFKB1-MA0105.3	2	3	1	1	3	3	0	5	16
KLF10	Hsapiens-JASPAR_2014-KLF5-MA0599.1	0	0	0	3	0	5	15	-5	18
ATF4	Hsapiens-JASPAR_CORE-AP1-MA0099.2	5	3	0	5	5	5	0	-5	13
ATF7	Hsapiens-JASPAR_CORE-AP1-MA0099.2	5	3	0	5	5	5	0	-5	13
MEIS2	Mmusculus-JASPAR_2014-Meis1-MA0498.1	3	2	0	4	2	2	0	5	15
ZNF238	Hsapiens-jolma2013-ZNF238	3	2	0	5	1	2	0	5	15
NFIB	Hsapiens-jolma2013-NFIA-2	5	3	0	5	0	0	0	5	13
MAFG	Hsapiens-JASPAR_2014-NFE2::MAF-MA0501.1	5	3	0	4	5	5	0	-5	12
MAFK	Hsapiens-JASPAR_2014-NFE2::MAF-MA0501.1	5	3	0	4	5	5	0	-5	12
STAT6	Hsapiens-JASPAR_2014-STAT3-MA0144.2	5	3	1	3	5	5	0	-5	12
NFIL3	Hsapiens-cispb_1.02-M5663_1.02	3	1	0	5	2	1	0	5	14
TEAD1	Hsapiens-jolma2013-TEAD4	2	3	0	4	2	1	0	5	15
EPAS1	Hsapiens-JASPAR_CORE-HIF1A::ARNT-MA0259.1	2	0	0	0	0	0	15	0	15
CEBPG	Hsapiens-JASPAR_2014-CEBPB-MA0466.1	5	3	1	5	4	3	0	-5	11
NFKB1	Hsapiens-JASPAR_2014-NFKB1-MA0105.3	2	3	1	1	3	3	0	3	14
FOXF2	Mmusculus-jolma2013-Foxj3-4	4	4	0	5	1	2	0	0	12
FOXO1	Mmusculus-jolma2013-Foxj3-4	4	4	0	5	1	2	0	0	12
FOXP4	Mmusculus-jolma2013-Foxj3-4	4	4	0	5	1	2	0	0	12
SREBF2	Hsapiens-JASPAR_2014-SREBF1-MA0595.1	3	2	0	1	3	2	0	5	13
SMAD5	Hsapiens-JASPAR_2014-SMAD2::SMAD3::SMAD4-MA0513.1	3	2	0	4	0	2	0	5	13
MEIS1	Mmusculus-JASPAR_2014-Meis1-MA0498.1	3	2	0	4	2	2	0	3	13
POU2F1	Hsapiens-jolma2013-POU2F1-2	1	2	0	3	3	2	0	5	15
MEF2A	Hsapiens-JASPAR_2014-MEF2A-MA0052.2	3	2	0	2	2	2	0	5	13
XBP1	Hsapiens-cispb_1.02-M3447_1.02	5	2	0	3	0	1	0	5	11
NKX2-5	Mmusculus-JASPAR_2014-Nkx2-5	3	1	1	4	1	1	0	5	13
NFAT5	Hsapiens-jolma2013-NFAT5	4	1	0	3	2	1	0	5	12
RXRA	Mmusculus-JASPAR_2014-Rxra-MA0512.1	4	2	0	4	0	1	0	5	12
SRF	Hsapiens-JASPAR_2014-SRF-MA0083.2	3	5	0	1	1	1	0	5	13
TFAP2C	Hsapiens-hPDI-TFAP2C	3	3	0	3	1	1	0	5	13
TFAP2A	Hsapiens-cispb_1.02-M5916_1.02	3	2	0	5	0	1	0	5	13
TP53	Hsapiens-JASPAR_2014-TP53-MA0106.2	5	1	0	4	0	1	0	5	11
MGA	Hsapiens-cispb_1.02-M5629_1.02	3	2	0	5	0	1	0	5	13
MECOM	Mmusculus-JASPAR_2014-Mecom-MA0029.1	3	3	0	3	1	1	0	5	13
CREB5	Mmusculus-jolma2013-Creb5	1	2	1	1	3	2	0	5	14
PPARG	Mmusculus-JASPAR_2014-PPARG::RXRA-MA0065.2	2	2	0	4	0	2	0	5	13
SOX4	Mmusculus-UniPROBE-Sox4.UP00062	4	4	0	5	0	2	0	0	11
SOX7	Mmusculus-UniPROBE-Sox4.UP00062	4	4	0	5	0	2	0	0	11
ZHX3	Hsapiens-hPDI-ZHX3	3	2	0	3	1	1	0	5	12
TFE3	Hsapiens-hPDI-TFE3	3	1	0	4	1	1	0	5	12
HDX	Mmusculus-UniPROBE-Hdx.UP00148	4	1	0	1	3	1	0	5	11
HSF1	Hsapiens-JASPAR_2014-HSF1-MA0486.1	5	2	0	2	0	1	0	5	10
EOMES	Hsapiens-jolma2013-EOMES	3	1	1	2	2	1	0	5	12
LEF1	Hsapiens-jolma2013-LEF1	3	3	0	2	1	1	0	5	12
NR2F6	Hsapiens-jolma2013-NR2F6-3	3	2	0	4	0	1	0	5	12
HOXA9	Mmusculus-UniPROBE-Hoxa9.UP00213	2	2	0	4	1	1	0	5	13
TCF4	Hsapiens-cispb_1.02-M5901_1.02	3	2	0	4	0	1	0	5	12
NR1H2	Hsapiens-JASPAR_2014-NR1H2::RXRA-MA0115.1	4	1	0	4	0	1	0	5	11
ZNF263	Hsapiens-JASPAR_2014-ZNF263-MA0528.1	1	0	0	3	0	5	0	5	13
IRF2	Hsapiens-JASPAR_2014-IRF1-MA0050.2	4	3	0	4	3	5	0	-5	10
IRF3	Hsapiens-JASPAR_2014-IRF1-MA0050.2	4	3	0	4	3	5	0	-5	10
USF1	Hsapiens-JASPAR_2014-USF1-MA0093.2	1	1	0	2	3	2	0	5	13
SREBF1	Hsapiens-JASPAR_2014-SREBF1-MA0595.1	3	2	0	1	3	2	0	3	11
SMAD2	Hsapiens-JASPAR_2014-SMAD2::SMAD3::SMAD4-MA0513.1	3	2	0	4	0	2	0	3	11
SMAD3	Hsapiens-JASPAR_2014-SMAD2::SMAD3::SMAD4-MA0513.1	3	2	0	4	0	2	0	3	11
SMAD4	Hsapiens-JASPAR_2014-SMAD2::SMAD3::SMAD4-MA0513.1	3	2	0	4	0	2	0	3	11
NR2C2	Hsapiens-JASPAR_2014-NR2C2-MA0504.1	1	2	0	4	0	2	0	5	13
PKNOX1	Hsapiens-jolma2013-PKNOX1	3	0	1	2	2	1	0	5	11
TCF12	Mmusculus-JASPAR_2014-Tcf12-MA0521.1	3	1	0	4	0	1	0	5	11
MLX	Hsapiens-cispb_1.02-M5632_1.02	3	2	0	3	0	1	0	5	11
TGIF1	Mmusculus-UniPROBE-Tgif1.UP00122	4	1	0	2	1	1	0	5	10
IRX3	Mmusculus-jolma2013-Irx3	3	1	0	2	2	1	0	5	11
NME1	Hsapiens-hPDI-NME1	3	1	0	2	2	1	0	5	11
TGIF2	Mmusculus-UniPROBE-Tgif2.UP00258	3	1	0	4	0	1	0	5	11
NR3C1	Mmusculus-JASPAR_CORE-NR3C1-MA0113.1	3	3	0	2	0	1	0	5	11
ESRRA	Mmusculus-jolma2013-Esrra-2	3	2	0	3	0	1	0	5	11
ATF1	Hsapiens-JASPAR_CORE-AP1-MA0099.2	5	3	0	5	5	5	0	-10	8
ATF2	Hsapiens-JASPAR_CORE-AP1-MA0099.2	5	3	0	5	5	5	0	-10	8
ATF5	Hsapiens-JASPAR_CORE-AP1-MA0099.2	5	3	0	5	5	5	0	-10	8
ATF6	Hsapiens-JASPAR_CORE-AP1-MA0099.2	5	3	0	5	5	5	0	-10	8
JDP2	Hsapiens-JASPAR_CORE-AP1-MA0099.2	5	3	0	5	5	5	0	-10	8
JUND	Hsapiens-JASPAR_CORE-AP1-MA0099.2	5	3	0	5	5	5	0	-10	8
KLF11	Hsapiens-JASPAR_2014-KLF5-MA0599.1	0	0	0	3	0	5	15	-10	13
KLF3	Hsapiens-JASPAR_2014-KLF5-MA0599.1	0	0	0	3	0	5	15	-10	13
KLF9	Hsapiens-JASPAR_2014-KLF5-MA0599.1	0	0	0	3	0	5	15	-10	13
SP1	Hsapiens-jolma2013-SP1	0	1	0	2	0	5	0	5	13
RELB	Hsapiens-JASPAR_2014-NFKB1-MA0105.3	2	3	1	1	3	3	0	0	11
MEF2D	Hsapiens-jolma2013-MEF2D	1	2	0	2	2	1	0	5	12
HOXC11	Hsapiens-jolma2013-HOXC11-2	1	2	0	2	2	1	0	5	12
TP63	Hsapiens-JASPAR_2014-TP63-MA0525.1	2	1	0	4	0	1	0	5	11
HOXA10	Hsapiens-jolma2013-HOXA10-2	1	2	0	2	2	1	0	5	12
IRX5	Mmusculus-UniPROBE-Irx5.UP00250	3	1	0	2	1	1	0	5	10
PBX1	Mmusculus-UniPROBE-Pbx1.UP00185	2	0	0	3	2	1	0	5	11
RARG	Hsapiens-jolma2013-RARG-4	3	1	0	3	0	1	0	5	10
HOXC13	Hsapiens-jolma2013-HOXC13	1	2	0	3	1	1	0	5	12
IRX4	Mmusculus-UniPROBE-Irx4.UP00194	3	1	0	2	1	1	0	5	10
POU6F1	Mmusculus-UniPROBE-Pou6f1.UP00146	3	0	0	2	2	1	0	5	10
HSF2	Hsapiens-jolma2013-HSF2	4	1	0	2	0	1	0	5	9
EWSR1	Hsapiens-hPDI-EWSR1	2	1	0	4	1	0	0	5	11
NFIA	Hsapiens-jolma2013-NFIA-2	5	3	0	5	0	0	0	0	8
NFIX	Hsapiens-jolma2013-NFIA-2	5	3	0	5	0	0	0	0	8
NFE2L3	Hsapiens-JASPAR_2014-NFE2::MAF-MA0501.1	5	3	0	4	5	5	0	-10	7
STAT4	Hsapiens-JASPAR_2014-STAT3-MA0144.2	5	3	1	3	5	5	0	-10	7
STAT5B	Hsapiens-JASPAR_2014-STAT3-MA0144.2	5	3	1	3	5	5	0	-10	7
EGR1	Hsapiens-JASPAR_2014-EGR1-MA0162.2	0	0	0	2	0	5	0	5	12
CLOCK	Hsapiens-cispb_1.02-M5321_1.02	3	1	0	0	1	2	0	5	9
ZEB1	Hsapiens-JASPAR_2014-ZEB1-MA0103.2	2	1	0	2	0	2	0	5	10
RFX5	Hsapiens-JASPAR_2014-RFX5-MA0510.1	2	1	1	2	0	1	0	5	10
HOXC9	Mmusculus-JASPAR_2014-Hoxc9-MA0485.1	1	1	0	2	2	1	0	5	11
TWIST2	Mmusculus-cispb_1.02-M0177_1.02	2	0	0	2	2	1	0	5	10
IRX2	Mmusculus-UniPROBE-Irx2.UP00236	3	1	0	1	1	1	0	5	9
MSX1	Hsapiens-jolma2013-MSX1	1	0	0	3	2	1	0	5	11
MSX2	Hsapiens-jolma2013-MSX2	1	1	0	3	1	1	0	5	11
RFX3	Hsapiens-hPDI-RFX3	2	1	0	3	0	1	0	5	10
KLF6	Hsapiens-JASPAR_2014-KLF5-MA0599.1	0	0	0	3	0	5	0	3	11
SP4	Hsapiens-jolma2013-SP4	0	1	0	1	0	4	0	5	11
DDIT3	Hsapiens-JASPAR_2014-CEBPB-MA0466.1	5	3	1	5	4	3	0	-10	6
FOXA1	Mmusculus-jolma2013-Foxj3-4	4	4	0	5	1	2	0	-5	7
FOXC1	Mmusculus-jolma2013-Foxj3-4	4	4	0	5	1	2	0	-5	7
FOXD1	Mmusculus-jolma2013-Foxj3-4	4	4	0	5	1	2	0	-5	7
SMAD1	Hsapiens-JASPAR_2014-SMAD2::SMAD3::SMAD4-MA0513.1	3	2	0	4	0	2	0	0	8
NR1H3	Mmusculus-JASPAR_2014-Nr1h3::Rxra-MA0494.1	2	1	0	2	0	1	0	5	9
TBP	Mmusculus-UniPROBE-Tbp.UP00029	3	1	0	1	0	1	0	5	8
ZNF3	Hsapiens-hPDI-ZNF3	1	1	0	2	1	1	0	5	10
TSC22D4	Hsapiens-hPDI-TSC22D4	1	2	0	2	0	1	0	5	10
VDR	Mmusculus-jolma2013-Vdr	3	1	0	2	0	0	0	5	8
RFXANK	Hsapiens-hPDI-RFXANK	2	1	0	3	0	0	0	5	9
CTCF	Hsapiens-JASPAR_2014-CTCF-MA0139.1	2	1	0	3	0	0	0	5	9
CREB3	Hsapiens-jolma2013-CREB3	0	0	0	0	3	2	0	5	10
NFYB	Hsapiens-JASPAR_2014-NFYB-MA0502.1	0	0	0	3	1	1	0	5	10
HCLS1	Hsapiens-hPDI-HCLS1	2	1	0	1	0	1	0	5	8
MYC	Hsapiens-JASPAR_CORE-MYC::MAX-MA0059.1	2	1	0	1	0	1	0	5	8
SNAPC5	Hsapiens-hPDI-SNAPC5	2	1	0	2	0	0	0	5	8
IRF5	Hsapiens-JASPAR_2014-IRF1-MA0050.2	4	3	0	4	3	5	0	-10	5
E2F6	Hsapiens-JASPAR_2014-E2F6-MA0471.1	1	0	0	1	0	2	0	5	8
USF2	Hsapiens-JASPAR_2014-USF1-MA0093.2	1	1	0	2	3	2	0	0	8
TFEB	Hsapiens-jolma2013-TFEB	0	0	0	1	2	1	0	5	9
AHR	Hsapiens-cispb_1.02-M2917_1.02	0	1	0	2	0	1	0	5	9
NFYA	Hsapiens-JASPAR_2014-NFYA-MA0060.2	0	1	0	2	0	1	0	5	9
THRA	Hsapiens-jolma2013-THRA	1	1	0	1	0	1	0	5	8
ZNF232	Hsapiens-jolma2013-ZNF232	1	0	0	1	1	1	0	5	8
HOXB6	Mmusculus-UniPROBE-Hoxb6.UP00259	1	1	0	0	1	1	0	5	8
PITX2	Mmusculus-UniPROBE-Pitx2.UP00125	2	0	0	0	1	1	0	5	7
NR2F2	Mmusculus-UniPROBE-Nr2f2.UP00009	2	0	0	2	0	0	0	5	7
ZNF71	Hsapiens-hPDI-ZNF71	2	0	0	2	0	0	0	5	7
KDM5A	Hsapiens-hPDI-JARID1A	2	2	0	0	0	0	0	5	7
REL	Hsapiens-JASPAR_2014-NFKB1-MA0105.3	2	3	1	1	3	3	0	-5	6
E2F3	Mmusculus-JASPAR_2014-E2F3-MA0469.1	0	0	0	1	0	2	0	5	8
CREB3L2	Mmusculus-jolma2013-Creb3l2	1	0	0	0	1	1	0	5	7
E2F8	Hsapiens-jolma2013-E2F8	1	1	0	0	0	1	0	5	7
SIX4	Mmusculus-UniPROBE-Six4.UP00199	2	0	0	1	0	0	0	5	6
CBFA2T2	Hsapiens-hPDI-CBFA2T2	0	0	0	3	0	0	0	5	8
HOXA5	Mmusculus-JASPAR_CORE-HOXA5-MA0158.1	1	1	0	0	1	0	0	5	7
ARNTL	Hsapiens-hPDI-ARNTL	2	0	0	1	0	0	0	5	6
ZBTB7B	Mmusculus-UniPROBE-Zbtb7b.UP00047	1	0	0	2	0	0	0	5	7
MTF1	Mmusculus-UniPROBE-Mtf1.UP00097	2	1	0	0	0	0	0	5	6
GABPA	Mmusculus-JASPAR_2014-GABPA-MA0062.2	0	0	0	0	0	2	0	5	7
TEAD2	Hsapiens-jolma2013-TEAD4	2	3	0	4	2	1	0	-5	5
HMGA1	Hsapiens-cispb_1.02-M6279_1.02	0	0	0	1	0	1	0	5	7
MITF	Hsapiens-cispb_1.02-M6345_1.02	0	1	0	0	1	0	0	5	7
HOXC5	Mmusculus-UniPROBE-Hoxc5.UP00252	0	0	0	2	0	0	0	5	7
HMBOX1	Mmusculus-UniPROBE-Hmbox1.UP00161	1	1	0	0	0	0	0	5	6
HOXA1	Hsapiens-jolma2013-HOXA1	0	1	0	1	0	0	0	5	7
SHOX2	Hsapiens-jolma2013-SHOX2	1	1	0	0	0	0	0	5	6
ARNTL2	Hsapiens-JASPAR_CORE-HIF1A::ARNT-MA0259.1	2	0	0	0	0	0	15	-10	5
E2F1	Hsapiens-jolma2013-E2F1-4	1	0	0	1	0	0	0	5	6
FOXJ2	Mmusculus-jolma2013-Foxj3-4	4	4	0	5	1	2	0	-10	2
FOXN3	Mmusculus-jolma2013-Foxj3-4	4	4	0	5	1	2	0	-10	2
FOXO3	Mmusculus-jolma2013-Foxj3-4	4	4	0	5	1	2	0	-10	2
YY1	Hsapiens-JASPAR_2014-YY1-MA0095.2	0	0	0	0	0	1	0	5	6
E2F4	Hsapiens-JASPAR_2014-E2F4-MA0470.1	0	0	0	0	0	1	0	5	6
HOXC8	Mmusculus-UniPROBE-Hoxc8.UP00242	0	1	0	0	0	0	0	5	6
E2F7	Hsapiens-jolma2013-E2F7	1	0	0	0	0	0	0	5	5
CREM	Hsapiens-cispb_1.02-M6181_1.02	0	0	0	0	1	0	0	5	6
HOXC6	Mmusculus-UniPROBE-Hoxc6.UP00260	0	0	0	1	0	0	0	5	6
DLX1	Hsapiens-jolma2013-DLX1	0	0	0	1	0	0	0	5	6
E2F2	Hsapiens-jolma2013-E2F2	0	1	0	0	0	0	0	5	6
TFCP2	Hsapiens-jolma2013-TFCP2-2	0	0	0	1	0	0	0	5	6
ELF1	Mmusculus-JASPAR_2014-Ets1-MA0098.2	3	1	0	2	4	5	0	-10	2
ELF2	Mmusculus-JASPAR_2014-Ets1-MA0098.2	3	1	0	2	4	5	0	-10	2
ELF4	Mmusculus-JASPAR_2014-Ets1-MA0098.2	3	1	0	2	4	5	0	-10	2
ELK1	Mmusculus-JASPAR_2014-Ets1-MA0098.2	3	1	0	2	4	5	0	-10	2
ELK3	Mmusculus-JASPAR_2014-Ets1-MA0098.2	3	1	0	2	4	5	0	-10	2
ELK4	Mmusculus-JASPAR_2014-Ets1-MA0098.2	3	1	0	2	4	5	0	-10	2
ERF	Mmusculus-JASPAR_2014-Ets1-MA0098.2	3	1	0	2	4	5	0	-10	2
ETS1	Mmusculus-JASPAR_2014-Ets1-MA0098.2	3	1	0	2	4	5	0	-10	2
ETV1	Mmusculus-JASPAR_2014-Ets1-MA0098.2	3	1	0	2	4	5	0	-10	2
ETV3	Mmusculus-JASPAR_2014-Ets1-MA0098.2	3	1	0	2	4	5	0	-10	2
ETV4	Mmusculus-JASPAR_2014-Ets1-MA0098.2	3	1	0	2	4	5	0	-10	2
ETV5	Mmusculus-JASPAR_2014-Ets1-MA0098.2	3	1	0	2	4	5	0	-10	2
ETV6	Mmusculus-JASPAR_2014-Ets1-MA0098.2	3	1	0	2	4	5	0	-10	2
SOX13	Mmusculus-UniPROBE-Sox4.UP00062	4	4	0	5	0	2	0	-10	1
MAX	Hsapiens-JASPAR_CORE-MYC::MAX-MA0059.1	2	1	0	1	0	1	0	0	3
TCFL5	Mmusculus-cispb_1.02-M0212_1.02	0	0	0	0	0	0	0	5	5
CUX1	Hsapiens-jolma2013-CUX1	0	0	0	0	0	0	0	5	5
GMEB1	Mmusculus-UniPROBE-Gmeb1.UP00084	0	0	0	0	0	0	0	5	5
HOMEZ	Hsapiens-jolma2013-HOMEZ	0	0	0	0	0	0	0	5	5
CREBZF	Mmusculus-cispb_1.02-M0307_1.02	0	0	0	0	0	0	0	5	5
MYBL2	Hsapiens-jolma2013-MYBL2	0	0	0	0	0	0	0	5	5
HINFP	Hsapiens-JASPAR_2014-HINFP-MA0131.1	0	0	0	0	0	0	0	5	5
KLF16	Hsapiens-JASPAR_2014-KLF5-MA0599.1	0	0	0	3	0	5	0	-5	3
SMAD7	Hsapiens-JASPAR_2014-SMAD2::SMAD3::SMAD4-MA0513.1	3	2	0	4	0	2	0	-10	-2
SMAD9	Hsapiens-JASPAR_2014-SMAD2::SMAD3::SMAD4-MA0513.1	3	2	0	4	0	2	0	-10	-2
KLF12	Hsapiens-JASPAR_2014-KLF5-MA0599.1	0	0	0	3	0	5	0	-10	-2
KLF4	Hsapiens-JASPAR_2014-KLF5-MA0599.1	0	0	0	3	0	5	0	-10	-2
KLF7	Hsapiens-JASPAR_2014-KLF5-MA0599.1	0	0	0	3	0	5	0	-10	-2
ARNT	Hsapiens-JASPAR_CORE-HIF1A::ARNT-MA0259.1	2	0	0	0	0	0	0	-10	-10
