# Supplementary material for: Genome-scale identification of transcription factors that mediate an inflammatory network during breast cellular transformation
Source: Nat Commun. 2018 May 25;9:2068. doi: 10.1038/s41467-018-04406-2 (PMC5970197; doi:10.1038/s41467-018-04406-2)
Supplement: Supplementary file 6 — Supplementary Data 3 [file 41467_2018_4406_MOESM6_ESM.xlsx]

## Sheet: Sheet1
Supplementary Data 3. siRNAs for transcription factors in Figure 5.
Gene	On-TargetPlus SMARTpool siRNA sequences
FOSL1	GCUCAUCGCAAGAGUAGCA
	GAGCUGCAGUGGAUGGUAC
	AAUCUGGGCUGCAGCGAGA
	GAGUAAGGCGCGAGCGGAA
CEBPB	CCUCGCAGGUCAAGAGCAA
	CUGCUUGGCUGCUGCGUAC
	GCGCUUACCUCGGCUACCA
	GCACCCUGCGGAACUUGUU
FOSL2	GGCCCAGUGUGCAAGAUUA
	CAGAAAUUCCGGGUAGAUA
	CCACUCUGCUGGCUCUGUA
	ACACAUGGCCCUCCCAAGA
ETS2	GCAAGGCAAACCAGUUAUA
	UGUGAUGAGUCAAGCCUUA
	UAACAGCAAUACAUUAGGU
	GCAACGGGUUCCUUCCUUC
MAFB	CGCAACAGCUGCCCACUAG
	AUAAACGCGUCCAGCAGAA
	GAUCUGUACUGGAUGGCGA
	GAGAGACGCCUACAAGGUC
BACH1	GUAGAGAUUUGCAGGUGAU
	GUGGUUAGGUAUCAGGAUU
	CCGCAGGUAUCAAGGAAAU
	CCAUAUGCUUGUGUCAUUA
BHLHE40	AAAGAGACGUGACCGGAUU
	GAGAAAGGAUCGGCGCAAU
	CCGAACAUCUCAAACUUAC
	CCCGGGAGGUGCUUCAGUA
KLF5	CCAGAGACCGUGCGUAACA
	GAACUGGCCUCUACAAAUC
	CAACCUGUCAGAUACAAUA
	GCAGCAAUGGACACUCUUA
NFKB2	CCAAACAGUUCACCUAUUA
	GGACGUGUCUGAUUCCAAA
	GGUGAUGGAUCUGAGUAUA
	GUAGACACGUACCGACAGA
FHL2	ACGAAUCUCUCUUUGGCAA
	GCAGUGCGUUCAGUGCAAA
	GCGAUGACUUUGCCUACUG
	GCCCUGCUAUGAGAAACAA
NFE2L2	UAAAGUGGCUGCUCAGAAU
	GAGUUACAGUGUCUUAAUA
	UGGAGUAAGUCGAGAAGUA
	CACCUUAUAUCUCGAAGUU
IRF9	GCAGAGACUUGGUCAGGUA
	CCACCGAAGUUCCAGGUAA
	GCGUGGAGCUCUUCAGAAC
	GAAAGUACCAUCAAAGCGA
HIF1A	GAACAAAUACAUGGGAUUA
	AGAAUGAAGUGUACCCUAA
	GAUGGAAGCACUAGACAAA
	CAAGUAGCCUCUUUGACAA
RUNX1	UGACAACCCUCUCUGCAGA
	GAAACUAGAUGAUCAGACC
	CGAUAGGUCUCACGCAACA
	CAAAUGAUCUGGUGGUUAU
HBP1	GAAACUACUUACCGUGAAA
	AGUUCAUAUUGGCGAUGUA
	GCAAAUAGUGAGUCAGAAU
	GGUCUAAAGUUGUUAUCAC
TCF3	CCGGAUCACUCAAGCAAUA
	GGGCACAUGUGAAAGGUAU
	GUUCGGAGGUUCAGGUCUU
	GCACUGGCCUCGAUCUACU
Sox15	UAACCCUCAUGGACGCAGA
	CCAACCGAGCAGAGGCUUU
	CUACCAGGCUCCUCACAGG
	GCUCUCCCACUCCAUACAA
FOXJ3	GAAGAGGGCACGAUCUGUA
	CAAACUGGCCUUAUACAUU
	GGGAAUGGAGUGUAUUAUU
	UAACGUCUAUGGACUGGUU
TCF7L2	CAGCGAAUGUUUCCUAAAU
	CGAGACAAAUCCCGGGAAA
	ACACUUACCAGCCGACGUA
	GAUGUCGGCUCACUCCAUA
FOXC1	GAAUAGUAGCUGUCAAAUG
	GUCCGGAGCUUUCGUCUAC
	GAACAACUCUCCAGUGAAC
	GAGCAGAGCUACUACCGCG
SOX4	GACCACCACUCGCUGUACA
	GACCCGAGCUGGUGCAAGA
	CGACAAGAUCCCUUUCAUU
	GGCAAACGCUGGAAGCUGC
ATF2	GAGAAGAGCAGCUAACGAA
	CAUGGUAGCGGAUUGGUUA
	GGAAGUACCAUUGGCACAA
	UGAGGAGCCUUCUGUUGUA
ATF3	GAGCUAAGCAGUCGUGGUA
	GCAAAGUGCCGAAACAAGA
	AGAAGCAGCAUUUGAUAUA
	CGAGAAAGAAAUAAGAUUG
SMAD4	GCAAUUGAAAGUUUGGUAA
	CCCACAACCUUUAGACUGA
	GAAUCCAUAUCACUACGAA
	GUACAGAGUUACUACUUAG
TP53	GAAAUUUGCGUGUGGAGUA
	GUGCAGCUGUGGGUUGAUU
	GCAGUCAGAUCCUAGCGUC
	GGAGAAUAUUUCACCCUUC
