# Supplementary material for: Genome-scale identification of transcription factors that mediate an inflammatory network during breast cellular transformation
Source: Nat Commun. 2018 May 25;9:2068. doi: 10.1038/s41467-018-04406-2 (PMC5970197; doi:10.1038/s41467-018-04406-2)
Supplement: Supplementary file 7 — Supplementary Data 4 [file 41467_2018_4406_MOESM7_ESM.xlsx]

## Sheet: Sheet1
Supplementary Data 4. qPCR Primer sequences for transcription factors in Figure 5.
qPCR primers:
STAT3	Forward	GGGAAGAATCACGCCTTCTAC
	Reverse	ATCTGCTGCTTCTCCGTCAC
FOSL1	Forward	GAGGAAGGAACTGACCGACTT
	Reverse	CCGACCCATCTGCAAAATCC
CEBPB	Forward	GCGCGAGCGCAACAACA
	Reverse	TGCTTGAACAAGTTCCGCAG
FOSL2	Forward	CCAAGTGCCGGAACCGAC
	Reverse	GATGAGCAGCTGTCTCCTGAA
ETS2	Forward	CCCCTGTGGCTAACAGTTACA
	Reverse	AGGTAGCTTTTAAGGCTTGACTC
MAFB	Forward	CACCTGCGGGGCTTCACC
	Reverse	GCTGCTCCACCTGCTGAATG
BACH1	Forward	AGGAAATTCCCTTATGGTAAACTA
	Reverse	GTCCTTGTTGAAAATGCACAAG
BHLHE40	Forward	CCTTGAAGCATGTGAAAGCA
	Reverse	GCTTGGCCAGATACTGAAGC
KLF5	Forward	TGGCTTTTCACCAGTGTGAG
	Reverse	TAACCCCGATTTGGAGAAAC
NFKB2	Forward	AGGCCTTTGGGGACTTCTCT
	Reverse	TGAAGATTGAGCGGCCTGTA
FHL2	Forward	TGCCTACTGCCTGAACTGCTTCTG
	Reverse	TCGTTATGCCACTGCCGTTCCTC
NFE2L2	Forward	GAGAGCCCAGTCTTCATTGC
	Reverse	TTGGCTTCTGGACTTGGAAC
IRF9	Forward	CAAGTGGAGAGTGGGCAGTT
	Reverse	ATGGCATCCTCTTCCTCCTT
HIF1A	Forward	GAAAGCGCAAGTCTTCAAAG
	Reverse	TGGGTAGGAGATGGAGATGC
RUNX1	Forward	GGAGGAAGCGATGGCTTCAGA
	Reverse	ATCCCCTAGGGCCACCAC
HBP1	Forward	CTTTGTCTTGTGGAGGACCTG
	Reverse	GTGAGCCTGAATTGGTTCTTTT
TCF3	Forward	GCACTGGCCTCGATCTACTC
	Reverse	TCGTCCAGGTGGTCTTCTATC
Sox15	Forward	ATAGGTGGGCAGCAGTTCC
	Reverse	GCAGAGGCTTTGGGTACAGA
FOXJ3	Forward	CTGGAGAGCAGCCTAACGTC
	Reverse	CCTGTTCCATGTGCATTTTG
TCF7L2	Forward	CCACATCATACGCTACACAC
	Reverse	GACCTTTGCTCTCATTTCC
FOXC1	Forward	CGGGTTGGAAAGGGATATTTA
	Reverse	CAAAATGTTCTGCTCCTCTCG
SOX4	Forward	GTGAGCGAGATGATCTCGGG
	Reverse	CAGGTTGGAGATGCTGGACTC
ATF2	Forward	GGTGCTTTGTAAACACGGCT
	Reverse	GCAGTCCTTTCTCAAGTTTCC
ATF3	Forward	GGCACTCCGTCTTCTCCTTC
	Reverse	ATGTCCTCTGCGCTGGAATC
SMAD4	Forward	GCCCTGATGCTATCTGCAAC
	Reverse	CTGCCAACTTTCCCAACATT
TP53	Forward	AGGCCTTGGAACTCAAGGAT
	Reverse	CCCTTTTTGGACTTCAGGTG
h36B4	Forward	GCAATGTTGCCAGTGTCTGT
	Reverse	GCCTTGACCTTTTCAGCAAG
